# Supplementary material for: A Model to Explain Plant Growth Promotion Traits: A Multivariate Analysis of 2,211 Bacterial Isolates
Source: PLoS One. 2014 Dec 26;9(12):e116020. doi: 10.1371/journal.pone.0116020 (PMC4277451; doi:10.1371/journal.pone.0116020)
Supplement: S1 Table — Full information of each isolate used in this study. Includes quantification of plant growth promoting traits, colonization niche, bacterial genera, soil richness, isolate geographical origin, code on PCA plot, and associated plants. (XLSX) [file pone.0116020.s007.xlsx]

## Sheet: Table S1 - 2211 bac isolates
isolate name	Phosphate halo	siderophore halo	AIA (quantitative/numerical)	AIA (qualitative/categorized)	1=endophythic, 2=rhizospheric	1=poor soil, 2= average soil, 3=rich soil	Code on PCA plot	Local Geographic location	Associated Plant	total genera (includes freq < 5)	main genera (only if freq ≥ 5)
C323	1	1	71.3909	2	1	1	2	São Francisco de Assis	Lupinus	Achromobacter sp.	Achromobacter sp.
P22	1	1	29.3514	2	1	2	8	Cachoeirinha	Rice	Achromobacter sp.	Achromobacter sp.
P8	1	2	88.5405	3	1	2	8	Cachoeirinha	Rice	Achromobacter sp.	Achromobacter sp.
C419	1	1	5.00889	1	1	2	13	São Francisco de Assis	Lupinus	Achromobacter sp.	Achromobacter sp.
R41	1	3	6.38	1	1	3	33	Acegua	Rice	Achromobacter sp.	Achromobacter sp.
R33	1	3	6.65	1	1	3	33	Acegua	Rice	Achromobacter sp.	Achromobacter sp.
R40	2	3	8	1	1	3	33	Acegua	Rice	Achromobacter sp.	Achromobacter sp.
R49	1	3	11.78	2	1	3	33	Acegua	Rice	Achromobacter sp.	Achromobacter sp.
P175	3	3	133.405	3	2	3	33	Acegua	Rice	Achromobacter sp.	Achromobacter sp.
R299	1	2	16.7195	2	1	3	37	Uruguaiana	Rice	Achromobacter sp.	Achromobacter sp.
53SB	1	1	0	1	1	3	34	São Borja	Sunflower	Achromobacter sp.	Achromobacter sp.
56SB	1	1	0	1	1	3	34	São Borja	Sunflower	Achromobacter sp.	Achromobacter sp.
59SB	1	1	0	1	1	3	34	São Borja	Sunflower	Achromobacter sp.	Achromobacter sp.
44SB	1	1	0	1	2	3	34	São Borja	Sunflower	Achromobacter sp.	Achromobacter sp.
49SB	1	1	0	1	2	3	34	São Borja	Sunflower	Achromobacter sp.	Achromobacter sp.
J24	1	1	15.04	2	2	3	30	São Joaquim	Apple	Achromobacter sp.	Achromobacter sp.
J22	1	2	52.47	2	2	3	30	São Joaquim	Apple	Achromobacter sp.	Achromobacter sp.
73	1		43.9749	2	1	3	39	Vacaria	Maize	Achromobacter sp.	Achromobacter sp.
74	2		78.5983	2	1	3	39	Vacaria	Maize	Achromobacter sp.	Achromobacter sp.
111	1		16.8305	2	2	3	39	Vacaria	Maize	Achromobacter sp.	Achromobacter sp.
JC4	1	2	0.123	1	1	3	24	Júlio de Castilhos	Wheat	Achromobacter sp.	Achromobacter sp.
VA5	1	2	0.648649	1	1	3	26	Vacaria	Wheat	Achromobacter sp.	Achromobacter sp.
CM32	1	1	40.7027	2	2	3	27	Campina das Missões	Wheat	Achromobacter sp.	Achromobacter sp.
GM7	1	1	52.0541	2	1	3	28	Guarani das Missões	Wheat	Achromobacter sp.	Achromobacter sp.
BV2	1	1	6.37838	1	1	3	29	Boa Vista do Cadeado	Wheat	Achromobacter sp.	Achromobacter sp.
39Vac	1	3	0	1	1	2	20	Vacaria	Sunflower	Achromobacter sp.	Achromobacter sp.
31SB	1	1	0	1	1	3	34	São Borja	Sunflower	Achromobacter sp.	Achromobacter sp.
57SB	1	1	0	1	1	3	34	São Borja	Sunflower	Achromobacter sp.	Achromobacter sp.
43SB	1	2	0	1	2	3	34	São Borja	Sunflower	Achromobacter sp.	Achromobacter sp.
49Vi	3	3	0	1	2	3	36	Viamão	Sunflower	Achromobacter sp.	Achromobacter sp.
52SB	1	1	0	1	1	3	34	São Borja	Sunflower	Achromobacter sp.	Achromobacter sp.
51E	1	1	37.1892	2	1	2	19	Encruzilhada do Sul	Sunflower	Acinetobacter sp.	Acinetobacter sp.
53	2	1	8.20084	1	2	2	22	Viamão	Maize	Acinetobacter sp.	Acinetobacter sp.
51	2		8.88075	1	2	2	22	Viamão	Maize	Acinetobacter sp.	Acinetobacter sp.
60	3		15.6276	2	2	2	22	Viamão	Maize	Acinetobacter sp.	Acinetobacter sp.
58	3		21.59	2	2	2	22	Viamão	Maize	Acinetobacter sp.	Acinetobacter sp.
222	2		12.751	2	2	2	23	Rio Grande	Maize	Acinetobacter sp.	Acinetobacter sp.
R60	3	1	59.62	2	1	3	33	Acegua	Rice	Acinetobacter sp.	Acinetobacter sp.
P137	2	2	108	3	1	3	37	Uruguaiana	Rice	Acinetobacter sp.	Acinetobacter sp.
50SB	3	1	31.7838	2	2	3	34	São Borja	Sunflower	Acinetobacter sp.	Acinetobacter sp.
J106	1	2	16.79	2	2	3	30	São Joaquim	Apple	Acinetobacter sp.	Acinetobacter sp.
66	1	1	20.1255	2	1	3	39	Vacaria	Maize	Acinetobacter sp.	Acinetobacter sp.
VA2	1	1	32.5946	2	1	3	26	Vacaria	Wheat	Acinetobacter sp.	Acinetobacter sp.
VA51	3	2	19.6216	2	2	3	26	Vacaria	Wheat	Acinetobacter sp.	Acinetobacter sp.
R144	1	3	20.7	2	2	2	17	Cachoeirinha	Rice	Agrobacterium sp.	Agrobacterium sp.
R231	1	3	54.49	2	1	2	18	Santa Vitória do Palmar	Rice	Agrobacterium sp.	Agrobacterium sp.
R205	1	1	34.76	2	2	2	18	Santa Vitória do Palmar	Rice	Agrobacterium sp.	Agrobacterium sp.
R202	1	1	45.84	2	2	2	18	Santa Vitória do Palmar	Rice	Agrobacterium sp.	Agrobacterium sp.
R119	1	1	29.5	2	1	2	21	Arroio Grande	Rice	Agrobacterium sp.	Agrobacterium sp.
R120	1	1	32.7584	2	1	2	21	Arroio Grande	Rice	Agrobacterium sp.	Agrobacterium sp.
R111	1	2	59.8933	2	1	2	21	Arroio Grande	Rice	Agrobacterium sp.	Agrobacterium sp.
R117	1	1	93.6011	3	1	2	21	Arroio Grande	Rice	Agrobacterium sp.	Agrobacterium sp.
R82	1	1	67.5899	2	2	2	21	Arroio Grande	Rice	Agrobacterium sp.	Agrobacterium sp.
194	1	1	18.7134	2	1	2	23	Rio Grande	Maize	Agrobacterium sp.	Agrobacterium sp.
R57	1	2	19.08	2	1	3	33	Acegua	Rice	Agrobacterium sp.	Agrobacterium sp.
R23	1	2	6.92	1	2	3	33	Acegua	Rice	Agrobacterium sp.	Agrobacterium sp.
R27	1	3	17.46	2	2	3	33	Acegua	Rice	Agrobacterium sp.	Agrobacterium sp.
R18	1	3	18.27	2	2	3	33	Acegua	Rice	Agrobacterium sp.	Agrobacterium sp.
R29	1	3	20.16	2	2	3	33	Acegua	Rice	Agrobacterium sp.	Agrobacterium sp.
R283	1	2	41.4146	2	1	3	37	Uruguaiana	Rice	Agrobacterium sp.	Agrobacterium sp.
R282	1	2	51.5976	2	1	3	37	Uruguaiana	Rice	Agrobacterium sp.	Agrobacterium sp.
R264	2	2	31.4756	2	2	3	37	Uruguaiana	Rice	Agrobacterium sp.	Agrobacterium sp.
R261	1	1	92.2073	3	2	3	37	Uruguaiana	Rice	Agrobacterium sp.	Agrobacterium sp.
32SB	1	1	50.1622	2	1	3	34	São Borja	Sunflower	Agrobacterium sp.	Agrobacterium sp.
36SB	1	1	50.973	2	1	3	34	São Borja	Sunflower	Agrobacterium sp.	Agrobacterium sp.
34SB	1	1	59.8919	2	1	3	34	São Borja	Sunflower	Agrobacterium sp.	Agrobacterium sp.
54SB	1	1	76.9189	2	1	3	34	São Borja	Sunflower	Agrobacterium sp.	Agrobacterium sp.
47SB	1	1	57.4595	2	2	3	34	São Borja	Sunflower	Agrobacterium sp.	Agrobacterium sp.
45SB	1	1	85.8378	3	2	3	34	São Borja	Sunflower	Agrobacterium sp.	Agrobacterium sp.
55Vi	1	3	0	1	1	3	36	Viamão	Sunflower	Agrobacterium sp.	Agrobacterium sp.
54Vi	1	1	13.6757	2	1	3	36	Viamão	Sunflower	Agrobacterium sp.	Agrobacterium sp.
53Vi	1	1	21.5135	2	1	3	36	Viamão	Sunflower	Agrobacterium sp.	Agrobacterium sp.
42Vi	1	1	8	1	2	3	36	Viamão	Sunflower	Agrobacterium sp.	Agrobacterium sp.
P113	1	1	28	2	2	2	8	Cachoeirinha	Rice	Agrobacterium sp.	Agrobacterium sp.
P101	1	2	188.541	3	2	2	8	Cachoeirinha	Rice	Agrobacterium sp.	Agrobacterium sp.
54E	1	2	16.6486	2	1	2	19	Encruzilhada do Sul	Sunflower	Agrobacterium sp.	Agrobacterium sp.
57E	1	1	111.514	3	1	2	19	Encruzilhada do Sul	Sunflower	Agrobacterium sp.	Agrobacterium sp.
42E	1	2	15.5676	2	2	2	19	Encruzilhada do Sul	Sunflower	Agrobacterium sp.	Agrobacterium sp.
49E	1	2	58.8108	2	2	2	19	Encruzilhada do Sul	Sunflower	Agrobacterium sp.	Agrobacterium sp.
58Vac	1	2	19.0811	2	1	2	20	Vacaria	Sunflower	Agrobacterium sp.	Agrobacterium sp.
56Vac	1	2	20.1622	2	1	2	20	Vacaria	Sunflower	Agrobacterium sp.	Agrobacterium sp.
57Vac	1	2	27.7297	2	1	2	20	Vacaria	Sunflower	Agrobacterium sp.	Agrobacterium sp.
43Vac	1	2	17.7297	2	2	2	20	Vacaria	Sunflower	Agrobacterium sp.	Agrobacterium sp.
41Vac	1	2	24.7568	2	2	2	20	Vacaria	Sunflower	Agrobacterium sp.	Agrobacterium sp.
P133	3	2	111.514	3	1	3	33	Acegua	Rice	Agrobacterium sp.	Agrobacterium sp.
P159	3	3	98.5405	3	2	3	33	Acegua	Rice	Agrobacterium sp.	Agrobacterium sp.
P139	2	2	124.216	3	1	3	37	Uruguaiana	Rice	Agrobacterium sp.	Agrobacterium sp.
33SB	1	1	68.5405	2	1	3	34	São Borja	Sunflower	Agrobacterium sp.	Agrobacterium sp.
41SB	1	1	63.4054	2	2	3	34	São Borja	Sunflower	Agrobacterium sp.	Agrobacterium sp.
57Vi	1	2	15.027	2	1	3	36	Viamão	Sunflower	Agrobacterium sp.	Agrobacterium sp.
41Vi	1	1	3.94595	1	2	3	36	Viamão	Sunflower	Agrobacterium sp.	Agrobacterium sp.
P85	2	2	178.27	3	1	2	8	Cachoeirinha	Rice	Azorhizobium sp.	Azorhizobium sp.
VA15	1	2	17.4595	2	1	3	26	Vacaria	Wheat	Azorhizobium sp.	Azorhizobium sp.
VA4	1	2	26.1081	2	1	3	26	Vacaria	Wheat	Azorhizobium sp.	Azorhizobium sp.
VA31	1	2	13.4054	2	2	3	26	Vacaria	Wheat	Azorhizobium sp.	Azorhizobium sp.
VA39	1	2	14.7568	2	2	3	26	Vacaria	Wheat	Azorhizobium sp.	Azorhizobium sp.
34Vac	1	3	84.2162	3	1	2	20	Vacaria	Sunflower	Azospirillum sp.	Azospirillum sp.
31Vac	1	3	87.7297	3	1	2	20	Vacaria	Sunflower	Azospirillum sp.	Azospirillum sp.
C380	1	3	8.2944	1	1	2	13	São Francisco de Assis	Lupinus	Azospirillum sp.	Azospirillum sp.
C201	1	1	0	1	2	2	13	São Francisco de Assis	Lupinus	Azospirillum sp.	Azospirillum sp.
C202	1	2	8.8117	1	2	2	13	São Francisco de Assis	Lupinus	Azospirillum sp.	Azospirillum sp.
C181	1	2	9.8506	1	2	2	13	São Francisco de Assis	Lupinus	Azospirillum sp.	Azospirillum sp.
C352	1	3	6.50288	1	1	2	14	São Francisco de Assis	Lupinus	Azospirillum sp.	Azospirillum sp.
C349	1	2	7.08512	1	1	2	15	São Francisco de Assis	Lupinus	Azospirillum sp.	Azospirillum sp.
C379	1	3	7.64497	1	1	2	16	São Francisco de Assis	Lupinus	Azospirillum sp.	Azospirillum sp.
24	1	1	0.303347	1	1	2	22	Viamão	Maize	Azospirillum sp.	Azospirillum sp.
22	1	1	4.90586	1	1	2	22	Viamão	Maize	Azospirillum sp.	Azospirillum sp.
R290	2	3	18.1829	2	1	3	37	Uruguaiana	Rice	Azospirillum sp.	Azospirillum sp.
R291	1	2	27.7561	2	1	3	37	Uruguaiana	Rice	Azospirillum sp.	Azospirillum sp.
22Vi	1	2	204.216	3	2	3	36	Viamão	Sunflower	Azospirillum sp.	Azospirillum sp.
131	1	1	21.2238	2	1	3	38	Júlio de Castilhos	Maize	Azospirillum sp.	Azospirillum sp.
176	1	1	15.1046	2	2	3	38	Júlio de Castilhos	Maize	Azospirillum sp.	Azospirillum sp.
171	1	1	18.3996	2	2	3	38	Júlio de Castilhos	Maize	Azospirillum sp.	Azospirillum sp.
JC2	1	1	5.56757	1	1	3	24	Júlio de Castilhos	Wheat	Azospirillum sp.	Azospirillum sp.
JC46	1	1	12.8649	2	2	3	24	Júlio de Castilhos	Wheat	Azospirillum sp.	Azospirillum sp.
JC49	1	1	27.7297	2	2	3	24	Júlio de Castilhos	Wheat	Azospirillum sp.	Azospirillum sp.
JC47	1	1	67.1892	2	2	3	24	Júlio de Castilhos	Wheat	Azospirillum sp.	Azospirillum sp.
JC43	1	1	108.27	3	2	3	24	Júlio de Castilhos	Wheat	Azospirillum sp.	Azospirillum sp.
JC42	1	1	119.081	3	2	3	24	Júlio de Castilhos	Wheat	Azospirillum sp.	Azospirillum sp.
JC41	1	1	134.486	3	2	3	24	Júlio de Castilhos	Wheat	Azospirillum sp.	Azospirillum sp.
JC44	1	1	168.27	3	2	3	24	Júlio de Castilhos	Wheat	Azospirillum sp.	Azospirillum sp.
SB13	1	1	15.2973	2	1	3	25	São Borja	Wheat	Azospirillum sp.	Azospirillum sp.
SB47	1	1	11.2432	2	2	3	25	São Borja	Wheat	Azospirillum sp.	Azospirillum sp.
SB43	1	1	12.0541	2	2	3	25	São Borja	Wheat	Azospirillum sp.	Azospirillum sp.
SB44	1	1	13.4054	2	2	3	25	São Borja	Wheat	Azospirillum sp.	Azospirillum sp.
SB41	1	2	15.8378	2	2	3	25	São Borja	Wheat	Azospirillum sp.	Azospirillum sp.
VA6	1	1	5.24324	1	1	3	26	Vacaria	Wheat	Azospirillum sp.	Azospirillum sp.
C39	1	1	0	1	2	1	3	São Francisco de Assis	Lupinus	Bacillus sp.	Bacillus sp.
C40	1	1	0	1	2	1	3	São Francisco de Assis	Lupinus	Bacillus sp.	Bacillus sp.
C56	1	3	10.828	2	2	1	3	São Francisco de Assis	Lupinus	Bacillus sp.	Bacillus sp.
P17	3	2	2.40541	1	1	2	8	Cachoeirinha	Rice	Bacillus sp.	Bacillus sp.
P18	1	2	123.946	3	1	2	8	Cachoeirinha	Rice	Bacillus sp.	Bacillus sp.
P33	1	3	7.18919	1	2	2	8	Cachoeirinha	Rice	Bacillus sp.	Bacillus sp.
P59	3	2	23.4054	2	2	2	8	Cachoeirinha	Rice	Bacillus sp.	Bacillus sp.
P36	1	1	55.8378	2	2	2	8	Cachoeirinha	Rice	Bacillus sp.	Bacillus sp.
P42	2	2	178	3	2	2	8	Cachoeirinha	Rice	Bacillus sp.	Bacillus sp.
C216	2	1	0	1	2	2	13	São Francisco de Assis	Lupinus	Bacillus sp.	Bacillus sp.
C221	1	1	4.3961	1	2	2	13	São Francisco de Assis	Lupinus	Bacillus sp.	Bacillus sp.
9	1	1	1.97699	1	1	2	22	Viamão	Maize	Bacillus sp.	Bacillus sp.
P176	1	1	3.94595	1	2	3	33	Acegua	Rice	Bacillus sp.	Bacillus sp.
P130	3	3	5.83784	1	1	3	37	Uruguaiana	Rice	Bacillus sp.	Bacillus sp.
P165	2	3	10.973	1	2	3	37	Uruguaiana	Rice	Bacillus sp.	Bacillus sp.
278	1	1	17.1444	2	2	3	40	Veranópolis	Maize	Bacillus sp.	Bacillus sp.
R333	1	3	0	1	1	1	7	Viamão	Rice	Burkholderia sp.	Burkholderia sp.
R332	2	3	0.987805	1	1	1	7	Viamão	Rice	Burkholderia sp.	Burkholderia sp.
R341	1	3	1.23171	1	1	1	7	Viamão	Rice	Burkholderia sp.	Burkholderia sp.
R357	2	3	1.41463	1	1	1	7	Viamão	Rice	Burkholderia sp.	Burkholderia sp.
R349	2	3	1.47561	1	1	1	7	Viamão	Rice	Burkholderia sp.	Burkholderia sp.
R343	2	3	1.59756	1	1	1	7	Viamão	Rice	Burkholderia sp.	Burkholderia sp.
R344	2	3	1.59756	1	1	1	7	Viamão	Rice	Burkholderia sp.	Burkholderia sp.
R337	2	3	1.78049	1	1	1	7	Viamão	Rice	Burkholderia sp.	Burkholderia sp.
R347	2	3	1.96341	1	1	1	7	Viamão	Rice	Burkholderia sp.	Burkholderia sp.
R345	2	3	2.02439	1	1	1	7	Viamão	Rice	Burkholderia sp.	Burkholderia sp.
R339	2	3	2.20732	1	1	1	7	Viamão	Rice	Burkholderia sp.	Burkholderia sp.
R338	2	3	2.63415	1	1	1	7	Viamão	Rice	Burkholderia sp.	Burkholderia sp.
R348	2	3	2.93902	1	1	1	7	Viamão	Rice	Burkholderia sp.	Burkholderia sp.
R360	2	3	2.93902	1	1	1	7	Viamão	Rice	Burkholderia sp.	Burkholderia sp.
R346	2	3	3	1	1	1	7	Viamão	Rice	Burkholderia sp.	Burkholderia sp.
R340	2	3	3.36585	1	1	1	7	Viamão	Rice	Burkholderia sp.	Burkholderia sp.
R308	1	3	0.378049	1	2	1	7	Viamão	Rice	Burkholderia sp.	Burkholderia sp.
R315	2	3	0.865854	1	2	1	7	Viamão	Rice	Burkholderia sp.	Burkholderia sp.
R325	2	2	0.987805	1	2	1	7	Viamão	Rice	Burkholderia sp.	Burkholderia sp.
R309	3	3	0.987805	1	2	1	7	Viamão	Rice	Burkholderia sp.	Burkholderia sp.
R307	1	3	1.29268	1	2	1	7	Viamão	Rice	Burkholderia sp.	Burkholderia sp.
R317	2	3	1.29268	1	2	1	7	Viamão	Rice	Burkholderia sp.	Burkholderia sp.
R313	1	2	1.35366	1	2	1	7	Viamão	Rice	Burkholderia sp.	Burkholderia sp.
R328	2	3	1.35366	1	2	1	7	Viamão	Rice	Burkholderia sp.	Burkholderia sp.
R310	3	3	1.59756	1	2	1	7	Viamão	Rice	Burkholderia sp.	Burkholderia sp.
R303	1	3	2.02439	1	2	1	7	Viamão	Rice	Burkholderia sp.	Burkholderia sp.
R327	2	3	2.02439	1	2	1	7	Viamão	Rice	Burkholderia sp.	Burkholderia sp.
R320	2	3	2.02439	1	2	1	7	Viamão	Rice	Burkholderia sp.	Burkholderia sp.
R316	2	3	2.08537	1	2	1	7	Viamão	Rice	Burkholderia sp.	Burkholderia sp.
R326	3	3	2.5122	1	2	1	7	Viamão	Rice	Burkholderia sp.	Burkholderia sp.
R318	1	3	2.87805	1	2	1	7	Viamão	Rice	Burkholderia sp.	Burkholderia sp.
R329	3	3	3.60976	1	2	1	7	Viamão	Rice	Burkholderia sp.	Burkholderia sp.
R330	1	3	6.59756	1	2	1	7	Viamão	Rice	Burkholderia sp.	Burkholderia sp.
R319	2	3	9.58537	1	2	1	7	Viamão	Rice	Burkholderia sp.	Burkholderia sp.
C264	3	3	0	1	1	1	2	São Francisco de Assis	Lupinus	Burkholderia sp.	Burkholderia sp.
C329	3	3	0	1	1	1	2	São Francisco de Assis	Lupinus	Burkholderia sp.	Burkholderia sp.
C290	3	3	2.76482	1	1	1	2	São Francisco de Assis	Lupinus	Burkholderia sp.	Burkholderia sp.
C288	3	3	3.22911	1	1	1	2	São Francisco de Assis	Lupinus	Burkholderia sp.	Burkholderia sp.
C291	2	3	3.30649	1	1	1	2	São Francisco de Assis	Lupinus	Burkholderia sp.	Burkholderia sp.
C314	1	1	4.08031	1	1	1	2	São Francisco de Assis	Lupinus	Burkholderia sp.	Burkholderia sp.
C289	3	3	4.08031	1	1	1	2	São Francisco de Assis	Lupinus	Burkholderia sp.	Burkholderia sp.
C287	3	3	4.46722	1	1	1	2	São Francisco de Assis	Lupinus	Burkholderia sp.	Burkholderia sp.
C313	1	1	4.5446	1	1	1	2	São Francisco de Assis	Lupinus	Burkholderia sp.	Burkholderia sp.
C286	3	3	4.85413	1	1	1	2	São Francisco de Assis	Lupinus	Burkholderia sp.	Burkholderia sp.
C312	3	3	6.09224	1	1	1	2	São Francisco de Assis	Lupinus	Burkholderia sp.	Burkholderia sp.
C328	1	3	14.7457	2	1	1	2	São Francisco de Assis	Lupinus	Burkholderia sp.	Burkholderia sp.
C283	1	1	17.0805	2	1	1	2	São Francisco de Assis	Lupinus	Burkholderia sp.	Burkholderia sp.
C324	1	1	85.6093	3	1	1	2	São Francisco de Assis	Lupinus	Burkholderia sp.	Burkholderia sp.
C49	1	3	6.549	1	2	1	3	São Francisco de Assis	Lupinus	Burkholderia sp.	Burkholderia sp.
C36	3	1	6.7338	1	2	1	3	São Francisco de Assis	Lupinus	Burkholderia sp.	Burkholderia sp.
C63	1	3	6.948	1	2	1	3	São Francisco de Assis	Lupinus	Burkholderia sp.	Burkholderia sp.
C61	3	3	7.006	1	2	1	3	São Francisco de Assis	Lupinus	Burkholderia sp.	Burkholderia sp.
C60	3	3	7.234	1	2	1	3	São Francisco de Assis	Lupinus	Burkholderia sp.	Burkholderia sp.
C55	3	3	7.576	1	2	1	3	São Francisco de Assis	Lupinus	Burkholderia sp.	Burkholderia sp.
C62	1	3	7.804	1	2	1	3	São Francisco de Assis	Lupinus	Burkholderia sp.	Burkholderia sp.
C57	1	3	7.861	1	2	1	3	São Francisco de Assis	Lupinus	Burkholderia sp.	Burkholderia sp.
C50	3	3	7.975	1	2	1	3	São Francisco de Assis	Lupinus	Burkholderia sp.	Burkholderia sp.
C58	3	3	8.09	1	2	1	3	São Francisco de Assis	Lupinus	Burkholderia sp.	Burkholderia sp.
C69	1	2	8.432	1	2	1	3	São Francisco de Assis	Lupinus	Burkholderia sp.	Burkholderia sp.
C65	1	3	8.432	1	2	1	3	São Francisco de Assis	Lupinus	Burkholderia sp.	Burkholderia sp.
C44	1	1	8.717	1	2	1	4	São Francisco de Assis	Lupinus	Burkholderia sp.	Burkholderia sp.
C48	1	1	8.774	1	2	1	4	São Francisco de Assis	Lupinus	Burkholderia sp.	Burkholderia sp.
C59	3	3	9.003	1	2	1	4	São Francisco de Assis	Lupinus	Burkholderia sp.	Burkholderia sp.
C71	1	1	9.915	1	2	1	4	São Francisco de Assis	Lupinus	Burkholderia sp.	Burkholderia sp.
C47	2	3	9.972	2	2	1	4	São Francisco de Assis	Lupinus	Burkholderia sp.	Burkholderia sp.
C54	1	3	10.372	2	2	1	4	São Francisco de Assis	Lupinus	Burkholderia sp.	Burkholderia sp.
C52	3	3	11.171	2	2	1	4	São Francisco de Assis	Lupinus	Burkholderia sp.	Burkholderia sp.
C35	3	3	20	2	2	1	4	São Francisco de Assis	Lupinus	Burkholderia sp.	Burkholderia sp.
C32	1	2	0	1	2	1	1	São Francisco de Assis	Native grassland	Burkholderia sp.	Burkholderia sp.
C29	2	2	5.294	1	2	1	1	São Francisco de Assis	Native grassland	Burkholderia sp.	Burkholderia sp.
C13	2	2	6.606	1	2	1	1	São Francisco de Assis	Native grassland	Burkholderia sp.	Burkholderia sp.
C19	2	2	6.663	1	2	1	1	São Francisco de Assis	Native grassland	Burkholderia sp.	Burkholderia sp.
C22	2	2	7.006	1	2	1	1	São Francisco de Assis	Native grassland	Burkholderia sp.	Burkholderia sp.
C12	2	2	7.063	1	2	1	1	São Francisco de Assis	Native grassland	Burkholderia sp.	Burkholderia sp.
C20	1	2	7.177	1	2	1	1	São Francisco de Assis	Native grassland	Burkholderia sp.	Burkholderia sp.
C31	1	2	7.177	1	2	1	1	São Francisco de Assis	Native grassland	Burkholderia sp.	Burkholderia sp.
C16	1	3	7.177	1	2	1	1	São Francisco de Assis	Native grassland	Burkholderia sp.	Burkholderia sp.
C15	2	2	7.462	1	2	1	1	São Francisco de Assis	Native grassland	Burkholderia sp.	Burkholderia sp.
C6	1	1	7.519	1	2	1	1	São Francisco de Assis	Native grassland	Burkholderia sp.	Burkholderia sp.
C14	2	2	7.519	1	2	1	1	São Francisco de Assis	Native grassland	Burkholderia sp.	Burkholderia sp.
C28	2	2	7.519	1	2	1	1	São Francisco de Assis	Native grassland	Burkholderia sp.	Burkholderia sp.
C8	1	1	7.633	1	2	1	1	São Francisco de Assis	Native grassland	Burkholderia sp.	Burkholderia sp.
C17	1	1	7.69	1	2	1	1	São Francisco de Assis	Native grassland	Burkholderia sp.	Burkholderia sp.
C21	1	2	7.69	1	2	1	1	São Francisco de Assis	Native grassland	Burkholderia sp.	Burkholderia sp.
C24	1	2	7.975	1	2	1	1	São Francisco de Assis	Native grassland	Burkholderia sp.	Burkholderia sp.
C23	2	2	7.975	1	2	1	1	São Francisco de Assis	Native grassland	Burkholderia sp.	Burkholderia sp.
C33	1	2	8.03255	1	2	1	1	São Francisco de Assis	Native grassland	Burkholderia sp.	Burkholderia sp.
C25	2	2	8.147	1	2	1	1	São Francisco de Assis	Native grassland	Burkholderia sp.	Burkholderia sp.
C30	2	2	8.147	1	2	1	1	São Francisco de Assis	Native grassland	Burkholderia sp.	Burkholderia sp.
C18	2	2	8.432	1	2	1	1	São Francisco de Assis	Native grassland	Burkholderia sp.	Burkholderia sp.
C2	3	3	8.546	1	2	1	1	São Francisco de Assis	Native grassland	Burkholderia sp.	Burkholderia sp.
C3	3	3	8.66	1	2	1	1	São Francisco de Assis	Native grassland	Burkholderia sp.	Burkholderia sp.
C26	2	2	8.945	1	2	1	1	São Francisco de Assis	Native grassland	Burkholderia sp.	Burkholderia sp.
C27	2	2	9.06	1	2	1	1	São Francisco de Assis	Native grassland	Burkholderia sp.	Burkholderia sp.
C1	3	3	9.174	1	2	1	1	São Francisco de Assis	Native grassland	Burkholderia sp.	Burkholderia sp.
C11	1	2	9.915	1	2	1	1	São Francisco de Assis	Native grassland	Burkholderia sp.	Burkholderia sp.
C5	3	1	12.027	2	2	1	1	São Francisco de Assis	Native grassland	Burkholderia sp.	Burkholderia sp.
C7	2	1	14.366	2	2	1	1	São Francisco de Assis	Native grassland	Burkholderia sp.	Burkholderia sp.
P65	3	2	0	1	1	2	8	Cachoeirinha	Rice	Burkholderia sp.	Burkholderia sp.
P63	1	3	91.5135	3	1	2	8	Cachoeirinha	Rice	Burkholderia sp.	Burkholderia sp.
P94	3	1	0	1	2	2	8	Cachoeirinha	Rice	Burkholderia sp.	Burkholderia sp.
P91	3	2	8	1	2	2	8	Cachoeirinha	Rice	Burkholderia sp.	Burkholderia sp.
P116	1	1	10.973	1	2	2	8	Cachoeirinha	Rice	Burkholderia sp.	Burkholderia sp.
P96	2	2	21.7838	2	2	2	8	Cachoeirinha	Rice	Burkholderia sp.	Burkholderia sp.
P110	1	2	39.3514	2	2	2	8	Cachoeirinha	Rice	Burkholderia sp.	Burkholderia sp.
P118	3	2	71.2432	2	2	2	8	Cachoeirinha	Rice	Burkholderia sp.	Burkholderia sp.
P20	1	1	9.08108	1	1	2	8	Cachoeirinha	Rice	Burkholderia sp.	Burkholderia sp.
P21	3	2	15.5676	2	1	2	8	Cachoeirinha	Rice	Burkholderia sp.	Burkholderia sp.
P13	1	2	19.0811	2	1	2	8	Cachoeirinha	Rice	Burkholderia sp.	Burkholderia sp.
P26	2	3	46.3784	2	1	2	8	Cachoeirinha	Rice	Burkholderia sp.	Burkholderia sp.
P12	1	2	110.432	3	1	2	8	Cachoeirinha	Rice	Burkholderia sp.	Burkholderia sp.
P53	1	1	2.86486	1	2	2	8	Cachoeirinha	Rice	Burkholderia sp.	Burkholderia sp.
P51	3	2	11.5135	2	2	2	8	Cachoeirinha	Rice	Burkholderia sp.	Burkholderia sp.
P54	3	2	16.9189	2	2	2	8	Cachoeirinha	Rice	Burkholderia sp.	Burkholderia sp.
P55	3	2	24.2162	2	2	2	8	Cachoeirinha	Rice	Burkholderia sp.	Burkholderia sp.
P50	2	2	187.189	3	2	2	8	Cachoeirinha	Rice	Burkholderia sp.	Burkholderia sp.
P58	2	2	337.459	3	2	2	8	Cachoeirinha	Rice	Burkholderia sp.	Burkholderia sp.
R170	1	1	6.92	1	1	2	17	Cachoeirinha	Rice	Burkholderia sp.	Burkholderia sp.
R167	2	3	8.27	1	1	2	17	Cachoeirinha	Rice	Burkholderia sp.	Burkholderia sp.
R152	1	2	9.35	1	1	2	17	Cachoeirinha	Rice	Burkholderia sp.	Burkholderia sp.
R161	2	3	9.89	1	1	2	17	Cachoeirinha	Rice	Burkholderia sp.	Burkholderia sp.
R158	1	3	10.7	2	1	2	17	Cachoeirinha	Rice	Burkholderia sp.	Burkholderia sp.
R166	2	3	10.97	2	1	2	17	Cachoeirinha	Rice	Burkholderia sp.	Burkholderia sp.
R154	2	3	12.05	2	1	2	17	Cachoeirinha	Rice	Burkholderia sp.	Burkholderia sp.
R155	2	3	13.14	2	1	2	17	Cachoeirinha	Rice	Burkholderia sp.	Burkholderia sp.
R156	2	3	14.76	2	1	2	17	Cachoeirinha	Rice	Burkholderia sp.	Burkholderia sp.
R159	2	3	14.76	2	1	2	17	Cachoeirinha	Rice	Burkholderia sp.	Burkholderia sp.
R168	1	3	16.38	2	1	2	17	Cachoeirinha	Rice	Burkholderia sp.	Burkholderia sp.
R163	3	3	18.27	2	1	2	17	Cachoeirinha	Rice	Burkholderia sp.	Burkholderia sp.
R169	1	3	20.16	2	1	2	17	Cachoeirinha	Rice	Burkholderia sp.	Burkholderia sp.
R164	1	3	20.43	2	1	2	17	Cachoeirinha	Rice	Burkholderia sp.	Burkholderia sp.
R165	2	3	21.51	2	1	2	17	Cachoeirinha	Rice	Burkholderia sp.	Burkholderia sp.
R151	1	2	27.19	2	1	2	17	Cachoeirinha	Rice	Burkholderia sp.	Burkholderia sp.
R160	1	2	58.81	2	1	2	17	Cachoeirinha	Rice	Burkholderia sp.	Burkholderia sp.
R138	1	3	0	1	2	2	17	Cachoeirinha	Rice	Burkholderia sp.	Burkholderia sp.
R132	1	3	3.68	1	2	2	17	Cachoeirinha	Rice	Burkholderia sp.	Burkholderia sp.
R121	1	2	8.27	1	2	2	17	Cachoeirinha	Rice	Burkholderia sp.	Burkholderia sp.
R128	1	3	18	2	2	2	17	Cachoeirinha	Rice	Burkholderia sp.	Burkholderia sp.
R136	1	3	38.27	2	2	2	17	Cachoeirinha	Rice	Burkholderia sp.	Burkholderia sp.
R134	1	3	40.7	2	2	2	17	Cachoeirinha	Rice	Burkholderia sp.	Burkholderia sp.
R126	1	3	47.19	2	2	2	17	Cachoeirinha	Rice	Burkholderia sp.	Burkholderia sp.
R127	1	3	48.54	2	2	2	17	Cachoeirinha	Rice	Burkholderia sp.	Burkholderia sp.
R122	1	3	65.3	2	2	2	17	Cachoeirinha	Rice	Burkholderia sp.	Burkholderia sp.
R143	1	3	72.05	2	2	2	17	Cachoeirinha	Rice	Burkholderia sp.	Burkholderia sp.
R130	1	3	121.51	3	2	2	17	Cachoeirinha	Rice	Burkholderia sp.	Burkholderia sp.
R139	2	3	121.78	3	2	2	17	Cachoeirinha	Rice	Burkholderia sp.	Burkholderia sp.
R218	1	3	20.43	2	1	2	18	Santa Vitória do Palmar	Rice	Burkholderia sp.	Burkholderia sp.
R186	1	3	18.81	2	2	2	18	Santa Vitória do Palmar	Rice	Burkholderia sp.	Burkholderia sp.
R190	1	3	20.97	2	2	2	18	Santa Vitória do Palmar	Rice	Burkholderia sp.	Burkholderia sp.
R208	1	3	21.24	2	2	2	18	Santa Vitória do Palmar	Rice	Burkholderia sp.	Burkholderia sp.
R195	1	1	21.51	2	2	2	18	Santa Vitória do Palmar	Rice	Burkholderia sp.	Burkholderia sp.
R188	1	3	24.22	2	2	2	18	Santa Vitória do Palmar	Rice	Burkholderia sp.	Burkholderia sp.
R65	3	3	4.10674	1	2	2	21	Arroio Grande	Rice	Burkholderia sp.	Burkholderia sp.
R75	3	2	4.16292	1	2	2	21	Arroio Grande	Rice	Burkholderia sp.	Burkholderia sp.
R61	1	3	5.3427	1	2	2	21	Arroio Grande	Rice	Burkholderia sp.	Burkholderia sp.
R89	3	3	6.18539	1	2	2	21	Arroio Grande	Rice	Burkholderia sp.	Burkholderia sp.
R66	1	3	10.3427	2	2	2	21	Arroio Grande	Rice	Burkholderia sp.	Burkholderia sp.
R78	1	3	16.3539	2	2	2	21	Arroio Grande	Rice	Burkholderia sp.	Burkholderia sp.
R79	1	3	16.3539	2	2	2	21	Arroio Grande	Rice	Burkholderia sp.	Burkholderia sp.
R77	1	2	16.6348	2	2	2	21	Arroio Grande	Rice	Burkholderia sp.	Burkholderia sp.
R76	3	3	16.8596	2	2	2	21	Arroio Grande	Rice	Burkholderia sp.	Burkholderia sp.
R80	2	3	20.1742	2	2	2	21	Arroio Grande	Rice	Burkholderia sp.	Burkholderia sp.
R70	2	3	21.691	2	2	2	21	Arroio Grande	Rice	Burkholderia sp.	Burkholderia sp.
R88	3	3	22.7022	2	2	2	21	Arroio Grande	Rice	Burkholderia sp.	Burkholderia sp.
R68	3	3	22.8708	2	2	2	21	Arroio Grande	Rice	Burkholderia sp.	Burkholderia sp.
31E	3	3	0	1	1	2	19	Encruzilhada do Sul	Sunflower	Burkholderia sp.	Burkholderia sp.
21E	1	3	0	1	2	2	19	Encruzilhada do Sul	Sunflower	Burkholderia sp.	Burkholderia sp.
22E	1	3	0	1	2	2	19	Encruzilhada do Sul	Sunflower	Burkholderia sp.	Burkholderia sp.
3E	1	3	0	1	2	2	19	Encruzilhada do Sul	Sunflower	Burkholderia sp.	Burkholderia sp.
8E	1	3	0	1	2	2	19	Encruzilhada do Sul	Sunflower	Burkholderia sp.	Burkholderia sp.
24E	3	3	0	1	2	2	19	Encruzilhada do Sul	Sunflower	Burkholderia sp.	Burkholderia sp.
25E	3	3	0	1	2	2	19	Encruzilhada do Sul	Sunflower	Burkholderia sp.	Burkholderia sp.
26E	3	3	0	1	2	2	19	Encruzilhada do Sul	Sunflower	Burkholderia sp.	Burkholderia sp.
28E	3	3	0	1	2	2	19	Encruzilhada do Sul	Sunflower	Burkholderia sp.	Burkholderia sp.
29E	3	3	0	1	2	2	19	Encruzilhada do Sul	Sunflower	Burkholderia sp.	Burkholderia sp.
30E	3	3	0.162162	1	2	2	19	Encruzilhada do Sul	Sunflower	Burkholderia sp.	Burkholderia sp.
7E	3	3	0.702703	1	2	2	19	Encruzilhada do Sul	Sunflower	Burkholderia sp.	Burkholderia sp.
10E	3	3	1.78378	1	2	2	19	Encruzilhada do Sul	Sunflower	Burkholderia sp.	Burkholderia sp.
9E	3	3	2.05405	1	2	2	19	Encruzilhada do Sul	Sunflower	Burkholderia sp.	Burkholderia sp.
23E	3	3	2.86486	1	2	2	19	Encruzilhada do Sul	Sunflower	Burkholderia sp.	Burkholderia sp.
59Vac	1	3	0	1	1	2	20	Vacaria	Sunflower	Burkholderia sp.	Burkholderia sp.
26Vac	1	3	0	1	2	2	20	Vacaria	Sunflower	Burkholderia sp.	Burkholderia sp.
30Vac	1	3	0	1	2	2	20	Vacaria	Sunflower	Burkholderia sp.	Burkholderia sp.
49Vac	1	3	0	1	2	2	20	Vacaria	Sunflower	Burkholderia sp.	Burkholderia sp.
C433	1	3	0	1	1	2	13	São Francisco de Assis	Lupinus	Burkholderia sp.	Burkholderia sp.
C361	3	3	0	1	1	2	13	São Francisco de Assis	Lupinus	Burkholderia sp.	Burkholderia sp.
C367	3	3	0	1	1	2	13	São Francisco de Assis	Lupinus	Burkholderia sp.	Burkholderia sp.
C420	1	3	6.86606	1	1	2	13	São Francisco de Assis	Lupinus	Burkholderia sp.	Burkholderia sp.
C176	1	1	0	1	2	2	13	São Francisco de Assis	Lupinus	Burkholderia sp.	Burkholderia sp.
C177	1	1	0	1	2	2	13	São Francisco de Assis	Lupinus	Burkholderia sp.	Burkholderia sp.
C217	1	1	0	1	2	2	13	São Francisco de Assis	Lupinus	Burkholderia sp.	Burkholderia sp.
C219	1	1	0	1	2	2	13	São Francisco de Assis	Lupinus	Burkholderia sp.	Burkholderia sp.
C250	1	2	0	1	2	2	13	São Francisco de Assis	Lupinus	Burkholderia sp.	Burkholderia sp.
C171	1	3	0	1	2	2	13	São Francisco de Assis	Lupinus	Burkholderia sp.	Burkholderia sp.
C172	1	3	0	1	2	2	13	São Francisco de Assis	Lupinus	Burkholderia sp.	Burkholderia sp.
C173	1	3	0	1	2	2	13	São Francisco de Assis	Lupinus	Burkholderia sp.	Burkholderia sp.
C189	1	3	0	1	2	2	13	São Francisco de Assis	Lupinus	Burkholderia sp.	Burkholderia sp.
C220	1	3	0	1	2	2	13	São Francisco de Assis	Lupinus	Burkholderia sp.	Burkholderia sp.
C236	1	3	0	1	2	2	13	São Francisco de Assis	Lupinus	Burkholderia sp.	Burkholderia sp.
C218	2	2	0	1	2	2	13	São Francisco de Assis	Lupinus	Burkholderia sp.	Burkholderia sp.
C255	2	3	0	1	2	2	13	São Francisco de Assis	Lupinus	Burkholderia sp.	Burkholderia sp.
C174	3	3	0	1	2	2	13	São Francisco de Assis	Lupinus	Burkholderia sp.	Burkholderia sp.
C175	3	3	0	1	2	2	13	São Francisco de Assis	Lupinus	Burkholderia sp.	Burkholderia sp.
C187	3	3	0	1	2	2	13	São Francisco de Assis	Lupinus	Burkholderia sp.	Burkholderia sp.
C259	3	3	0	1	2	2	13	São Francisco de Assis	Lupinus	Burkholderia sp.	Burkholderia sp.
C346	1	2	0	1	1	2	14	São Francisco de Assis	Lupinus	Burkholderia sp.	Burkholderia sp.
C448	2	3	0	1	1	2	14	São Francisco de Assis	Lupinus	Burkholderia sp.	Burkholderia sp.
C362	3	3	0	1	1	2	14	São Francisco de Assis	Lupinus	Burkholderia sp.	Burkholderia sp.
C388	1	2	2.06887	1	1	2	14	São Francisco de Assis	Lupinus	Burkholderia sp.	Burkholderia sp.
C418	3	3	7.33035	1	1	2	14	São Francisco de Assis	Lupinus	Burkholderia sp.	Burkholderia sp.
C191	3	3	2.5779	1	2	2	14	São Francisco de Assis	Lupinus	Burkholderia sp.	Burkholderia sp.
C231	1	3	2.8377	1	2	2	14	São Francisco de Assis	Lupinus	Burkholderia sp.	Burkholderia sp.
C188	2	3	3.0974	1	2	2	14	São Francisco de Assis	Lupinus	Burkholderia sp.	Burkholderia sp.
C228	3	3	3.487	1	2	2	14	São Francisco de Assis	Lupinus	Burkholderia sp.	Burkholderia sp.
C254	1	3	3.6818	1	2	2	14	São Francisco de Assis	Lupinus	Burkholderia sp.	Burkholderia sp.
C227	3	3	4.0714	1	2	2	14	São Francisco de Assis	Lupinus	Burkholderia sp.	Burkholderia sp.
C256	1	1	4.1364	1	2	2	14	São Francisco de Assis	Lupinus	Burkholderia sp.	Burkholderia sp.
C184	1	3	4.2662	1	2	2	14	São Francisco de Assis	Lupinus	Burkholderia sp.	Burkholderia sp.
C213	1	1	4.461	1	2	2	14	São Francisco de Assis	Lupinus	Burkholderia sp.	Burkholderia sp.
C222	1	1	4.9156	1	2	2	14	São Francisco de Assis	Lupinus	Burkholderia sp.	Burkholderia sp.
C241	1	1	4.9156	1	2	2	14	São Francisco de Assis	Lupinus	Burkholderia sp.	Burkholderia sp.
C186	3	3	5.1104	1	2	2	14	São Francisco de Assis	Lupinus	Burkholderia sp.	Burkholderia sp.
C183	1	1	5.3052	1	2	2	14	São Francisco de Assis	Lupinus	Burkholderia sp.	Burkholderia sp.
C226	2	3	5.3052	1	2	2	14	São Francisco de Assis	Lupinus	Burkholderia sp.	Burkholderia sp.
C185	1	1	5.8896	1	2	2	14	São Francisco de Assis	Lupinus	Burkholderia sp.	Burkholderia sp.
C182	1	2	5.9545	1	2	2	14	São Francisco de Assis	Lupinus	Burkholderia sp.	Burkholderia sp.
C230	1	3	6.0844	1	2	2	14	São Francisco de Assis	Lupinus	Burkholderia sp.	Burkholderia sp.
C233	2	2	6.7987	1	2	2	14	São Francisco de Assis	Lupinus	Burkholderia sp.	Burkholderia sp.
C180	1	3	8.5519	1	2	2	14	São Francisco de Assis	Lupinus	Burkholderia sp.	Burkholderia sp.
C261	1	2	9.858	1	2	2	14	São Francisco de Assis	Lupinus	Burkholderia sp.	Burkholderia sp.
C237	1	1	10	2	2	2	14	São Francisco de Assis	Lupinus	Burkholderia sp.	Burkholderia sp.
C242	1	3	11	2	2	2	14	São Francisco de Assis	Lupinus	Burkholderia sp.	Burkholderia sp.
C365	1	3	0	1	1	2	15	São Francisco de Assis	Lupinus	Burkholderia sp.	Burkholderia sp.
C358	3	2	0	1	1	2	15	São Francisco de Assis	Lupinus	Burkholderia sp.	Burkholderia sp.
C363	3	3	0	1	1	2	15	São Francisco de Assis	Lupinus	Burkholderia sp.	Burkholderia sp.
C443	1	3	3.0974	1	1	2	15	São Francisco de Assis	Lupinus	Burkholderia sp.	Burkholderia sp.
C332	2	3	10.6804	2	1	2	15	São Francisco de Assis	Lupinus	Burkholderia sp.	Burkholderia sp.
C229	2	3	11.7338	2	2	2	15	São Francisco de Assis	Lupinus	Burkholderia sp.	Burkholderia sp.
C238	1	1	12	2	2	2	15	São Francisco de Assis	Lupinus	Burkholderia sp.	Burkholderia sp.
C243	1	3	16.539	2	2	2	15	São Francisco de Assis	Lupinus	Burkholderia sp.	Burkholderia sp.
C260	3	1	23	2	2	2	15	São Francisco de Assis	Lupinus	Burkholderia sp.	Burkholderia sp.
C232	3	3	101	3	2	2	15	São Francisco de Assis	Lupinus	Burkholderia sp.	Burkholderia sp.
C366	1	3	0	1	1	2	16	São Francisco de Assis	Lupinus	Burkholderia sp.	Burkholderia sp.
C360	3	3	0	1	1	2	16	São Francisco de Assis	Lupinus	Burkholderia sp.	Burkholderia sp.
C364	3	3	0	1	1	2	16	São Francisco de Assis	Lupinus	Burkholderia sp.	Burkholderia sp.
C416	1	2	4.69937	1	1	2	16	São Francisco de Assis	Lupinus	Burkholderia sp.	Burkholderia sp.
C333	2	3	12.1955	2	1	2	16	São Francisco de Assis	Lupinus	Burkholderia sp.	Burkholderia sp.
10	2		17.6674	2	1	2	22	Viamão	Maize	Burkholderia sp.	Burkholderia sp.
205	2	1	13.1172	2	1	2	23	Rio Grande	Maize	Burkholderia sp.	Burkholderia sp.
197	2	1	19.2364	2	1	2	23	Rio Grande	Maize	Burkholderia sp.	Burkholderia sp.
191	1	1	130.272	3	1	2	23	Rio Grande	Maize	Burkholderia sp.	Burkholderia sp.
195	2	1	130.272	3	1	2	23	Rio Grande	Maize	Burkholderia sp.	Burkholderia sp.
212	3		8.67155	1	2	2	23	Rio Grande	Maize	Burkholderia sp.	Burkholderia sp.
229	2		9.29916	1	2	2	23	Rio Grande	Maize	Burkholderia sp.	Burkholderia sp.
215	2	1	11.1297	2	2	2	23	Rio Grande	Maize	Burkholderia sp.	Burkholderia sp.
226	3		12.5941	2	2	2	23	Rio Grande	Maize	Burkholderia sp.	Burkholderia sp.
214	2		13.3264	2	2	2	23	Rio Grande	Maize	Burkholderia sp.	Burkholderia sp.
217	3	1	15.2615	2	2	2	23	Rio Grande	Maize	Burkholderia sp.	Burkholderia sp.
224	2	1	17.0921	2	2	2	23	Rio Grande	Maize	Burkholderia sp.	Burkholderia sp.
218	2	1	19.2364	2	2	2	23	Rio Grande	Maize	Burkholderia sp.	Burkholderia sp.
228	3	1	130.272	3	2	2	23	Rio Grande	Maize	Burkholderia sp.	Burkholderia sp.
C102	1	2	6.264	1	2	2	9	São Francisco de Assis	Native grassland	Burkholderia sp.	Burkholderia sp.
C120	2	3	6.264	1	2	2	9	São Francisco de Assis	Native grassland	Burkholderia sp.	Burkholderia sp.
C131	3	3	6.834	1	2	2	9	São Francisco de Assis	Native grassland	Burkholderia sp.	Burkholderia sp.
C96	1	3	7.006	1	2	2	9	São Francisco de Assis	Native grassland	Burkholderia sp.	Burkholderia sp.
C122	3	2	7.177	1	2	2	9	São Francisco de Assis	Native grassland	Burkholderia sp.	Burkholderia sp.
C128	1	3	7.519	1	2	2	9	São Francisco de Assis	Native grassland	Burkholderia sp.	Burkholderia sp.
C130	1	3	7.633	1	2	2	9	São Francisco de Assis	Native grassland	Burkholderia sp.	Burkholderia sp.
C110	1	1	7.69	1	2	2	9	São Francisco de Assis	Native grassland	Burkholderia sp.	Burkholderia sp.
C118	2	3	7.69	1	2	2	9	São Francisco de Assis	Native grassland	Burkholderia sp.	Burkholderia sp.
C126	2	3	7.747	1	2	2	9	São Francisco de Assis	Native grassland	Burkholderia sp.	Burkholderia sp.
C121	1	3	7.804	1	2	2	9	São Francisco de Assis	Native grassland	Burkholderia sp.	Burkholderia sp.
C114	1	2	8.147	1	2	2	9	São Francisco de Assis	Native grassland	Burkholderia sp.	Burkholderia sp.
C98	3	3	8.147	1	2	2	9	São Francisco de Assis	Native grassland	Burkholderia sp.	Burkholderia sp.
C95	3	3	8.318	1	2	2	9	São Francisco de Assis	Native grassland	Burkholderia sp.	Burkholderia sp.
C124	1	3	8.546	1	2	2	9	São Francisco de Assis	Native grassland	Burkholderia sp.	Burkholderia sp.
C125	1	2	8.66	1	2	2	9	São Francisco de Assis	Native grassland	Burkholderia sp.	Burkholderia sp.
C119	1	3	8.66	1	2	2	9	São Francisco de Assis	Native grassland	Burkholderia sp.	Burkholderia sp.
C132	1	3	8.717	1	2	2	9	São Francisco de Assis	Native grassland	Burkholderia sp.	Burkholderia sp.
C123	1	2	9.174	1	2	2	9	São Francisco de Assis	Native grassland	Burkholderia sp.	Burkholderia sp.
C133	1	3	9.288	1	2	2	9	São Francisco de Assis	Native grassland	Burkholderia sp.	Burkholderia sp.
C116	1	3	9.63	1	2	2	10	São Francisco de Assis	Native grassland	Burkholderia sp.	Burkholderia sp.
C127	1	2	12.027	2	2	2	10	São Francisco de Assis	Native grassland	Burkholderia sp.	Burkholderia sp.
C129	1	3	14.366	2	2	2	10	São Francisco de Assis	Native grassland	Burkholderia sp.	Burkholderia sp.
C115	1	3	30.342	2	2	2	10	São Francisco de Assis	Native grassland	Burkholderia sp.	Burkholderia sp.
C135	3	3	0	1	2	2	11	São Francisco de Assis	Native grassland	Burkholderia sp.	Burkholderia sp.
C134	1	1	3.6818	1	2	2	11	São Francisco de Assis	Native grassland	Burkholderia sp.	Burkholderia sp.
C153	1	1	6.834	1	2	2	11	São Francisco de Assis	Native grassland	Burkholderia sp.	Burkholderia sp.
C162	1	3	7.006	1	2	2	11	São Francisco de Assis	Native grassland	Burkholderia sp.	Burkholderia sp.
C161	2	3	7.234	1	2	2	11	São Francisco de Assis	Native grassland	Burkholderia sp.	Burkholderia sp.
C155	3	3	7.576	1	2	2	11	São Francisco de Assis	Native grassland	Burkholderia sp.	Burkholderia sp.
C163	3	3	7.804	1	2	2	11	São Francisco de Assis	Native grassland	Burkholderia sp.	Burkholderia sp.
C158	3	3	7.861	1	2	2	11	São Francisco de Assis	Native grassland	Burkholderia sp.	Burkholderia sp.
C159	2	3	8.09	1	2	2	11	São Francisco de Assis	Native grassland	Burkholderia sp.	Burkholderia sp.
C166	1	3	8.432	1	2	2	11	São Francisco de Assis	Native grassland	Burkholderia sp.	Burkholderia sp.
C170	1	3	8.432	1	2	2	11	São Francisco de Assis	Native grassland	Burkholderia sp.	Burkholderia sp.
C168	1	3	8.546	1	2	2	11	São Francisco de Assis	Native grassland	Burkholderia sp.	Burkholderia sp.
C150	1	1	8.774	1	2	2	11	São Francisco de Assis	Native grassland	Burkholderia sp.	Burkholderia sp.
C160	2	3	9.003	1	2	2	11	São Francisco de Assis	Native grassland	Burkholderia sp.	Burkholderia sp.
C169	3	2	9.003	1	2	2	11	São Francisco de Assis	Native grassland	Burkholderia sp.	Burkholderia sp.
C165	3	1	9.06	1	2	2	11	São Francisco de Assis	Native grassland	Burkholderia sp.	Burkholderia sp.
C157	1	3	9.516	1	2	2	11	São Francisco de Assis	Native grassland	Burkholderia sp.	Burkholderia sp.
C167	1	3	9.573	1	2	2	11	São Francisco de Assis	Native grassland	Burkholderia sp.	Burkholderia sp.
C149	2	3	9.63	1	2	2	11	São Francisco de Assis	Native grassland	Burkholderia sp.	Burkholderia sp.
C140	1	2	9.858	1	2	2	11	São Francisco de Assis	Native grassland	Burkholderia sp.	Burkholderia sp.
C147	1	1	9.972	1	2	2	12	São Francisco de Assis	Native grassland	Burkholderia sp.	Burkholderia sp.
C154	1	2	10.372	2	2	2	12	São Francisco de Assis	Native grassland	Burkholderia sp.	Burkholderia sp.
C156	3	3	10.828	2	2	2	12	São Francisco de Assis	Native grassland	Burkholderia sp.	Burkholderia sp.
C139	3	3	11.513	2	2	2	12	São Francisco de Assis	Native grassland	Burkholderia sp.	Burkholderia sp.
C164	3	2	20	2	2	2	12	São Francisco de Assis	Native grassland	Burkholderia sp.	Burkholderia sp.
R45	1	3	2.86	1	1	3	33	Acegua	Rice	Burkholderia sp.	Burkholderia sp.
R31	2	3	6.92	1	1	3	33	Acegua	Rice	Burkholderia sp.	Burkholderia sp.
R35	2	1	9.35	1	1	3	33	Acegua	Rice	Burkholderia sp.	Burkholderia sp.
R34	1	1	9.62	1	1	3	33	Acegua	Rice	Burkholderia sp.	Burkholderia sp.
R36	2	1	11.51	2	1	3	33	Acegua	Rice	Burkholderia sp.	Burkholderia sp.
R39	2	1	17.73	2	1	3	33	Acegua	Rice	Burkholderia sp.	Burkholderia sp.
R54	1	2	46.11	2	1	3	33	Acegua	Rice	Burkholderia sp.	Burkholderia sp.
R5	1	3	3.41	1	2	3	33	Acegua	Rice	Burkholderia sp.	Burkholderia sp.
R6	1	3	8	1	2	3	33	Acegua	Rice	Burkholderia sp.	Burkholderia sp.
R1	1	1	16.11	2	2	3	33	Acegua	Rice	Burkholderia sp.	Burkholderia sp.
R2	1	3	20.43	2	2	3	33	Acegua	Rice	Burkholderia sp.	Burkholderia sp.
R8	1	1	26.92	2	2	3	33	Acegua	Rice	Burkholderia sp.	Burkholderia sp.
P127	1	1	65.027	2	1	3	33	Acegua	Rice	Burkholderia sp.	Burkholderia sp.
R275	2	3	6.23171	1	1	3	37	Uruguaiana	Rice	Burkholderia sp.	Burkholderia sp.
R274	2	3	7.14634	1	1	3	37	Uruguaiana	Rice	Burkholderia sp.	Burkholderia sp.
R285	2	3	26.9634	2	1	3	37	Uruguaiana	Rice	Burkholderia sp.	Burkholderia sp.
R242	3	3	4.89024	1	2	3	37	Uruguaiana	Rice	Burkholderia sp.	Burkholderia sp.
R241	3	2	6.78049	1	2	3	37	Uruguaiana	Rice	Burkholderia sp.	Burkholderia sp.
R260	2	3	8.4878	1	2	3	37	Uruguaiana	Rice	Burkholderia sp.	Burkholderia sp.
R255	2	3	10.1341	2	2	3	37	Uruguaiana	Rice	Burkholderia sp.	Burkholderia sp.
R256	2	3	13.4878	2	2	3	37	Uruguaiana	Rice	Burkholderia sp.	Burkholderia sp.
R251	3	3	15.9268	2	2	3	37	Uruguaiana	Rice	Burkholderia sp.	Burkholderia sp.
17SB	2	2	3.94595	1	1	3	34	São Borja	Sunflower	Burkholderia sp.	Burkholderia sp.
60SB	1	2	20.973	2	1	3	34	São Borja	Sunflower	Burkholderia sp.	Burkholderia sp.
27Vi	1	1	0	1	2	3	36	Viamão	Sunflower	Burkholderia sp.	Burkholderia sp.
1Vi	3	1	0	1	2	3	36	Viamão	Sunflower	Burkholderia sp.	Burkholderia sp.
23Vi	3	3	0	1	2	3	36	Viamão	Sunflower	Burkholderia sp.	Burkholderia sp.
26Vi	3	3	0	1	2	3	36	Viamão	Sunflower	Burkholderia sp.	Burkholderia sp.
29Vi	3	3	0	1	2	3	36	Viamão	Sunflower	Burkholderia sp.	Burkholderia sp.
J17	1	3	10.96	2	2	3	30	São Joaquim	Apple	Burkholderia sp.	Burkholderia sp.
J253	1	3	6.46	1	1	3	32	São Joaquim	Apple	Burkholderia sp.	Burkholderia sp.
J245	1	2	9.68	1	1	3	32	São Joaquim	Apple	Burkholderia sp.	Burkholderia sp.
J250	1	2	10.12	2	1	3	32	São Joaquim	Apple	Burkholderia sp.	Burkholderia sp.
J201	1	1	4.4	1	2	3	32	São Joaquim	Apple	Burkholderia sp.	Burkholderia sp.
J197	2	3	5.65	1	2	3	32	São Joaquim	Apple	Burkholderia sp.	Burkholderia sp.
J200	3	3	5.74	1	2	3	32	São Joaquim	Apple	Burkholderia sp.	Burkholderia sp.
J219	2	3	6.3	1	2	3	32	São Joaquim	Apple	Burkholderia sp.	Burkholderia sp.
J187	1	3	6.46	1	2	3	32	São Joaquim	Apple	Burkholderia sp.	Burkholderia sp.
J216	3	3	6.55	1	2	3	32	São Joaquim	Apple	Burkholderia sp.	Burkholderia sp.
J195	2	3	7.17	1	2	3	32	São Joaquim	Apple	Burkholderia sp.	Burkholderia sp.
J215	3	3	9.23	1	2	3	32	São Joaquim	Apple	Burkholderia sp.	Burkholderia sp.
J208	2	3	10.39	2	2	3	32	São Joaquim	Apple	Burkholderia sp.	Burkholderia sp.
167	1	1	0.512552	1	2	3	38	Júlio de Castilhos	Maize	Burkholderia sp.	Burkholderia sp.
168	2		3.75523	1	2	3	38	Júlio de Castilhos	Maize	Burkholderia sp.	Burkholderia sp.
166	3		4.69665	1	2	3	38	Júlio de Castilhos	Maize	Burkholderia sp.	Burkholderia sp.
170	2		5.58577	1	2	3	38	Júlio de Castilhos	Maize	Burkholderia sp.	Burkholderia sp.
179	3		8.67155	1	2	3	38	Júlio de Castilhos	Maize	Burkholderia sp.	Burkholderia sp.
169	2		8.82845	1	2	3	38	Júlio de Castilhos	Maize	Burkholderia sp.	Burkholderia sp.
174	3		9.14226	1	2	3	38	Júlio de Castilhos	Maize	Burkholderia sp.	Burkholderia sp.
165	1	1	18.3996	2	2	3	38	Júlio de Castilhos	Maize	Burkholderia sp.	Burkholderia sp.
163	3		20.2301	2	2	3	38	Júlio de Castilhos	Maize	Burkholderia sp.	Burkholderia sp.
161	3		31.2134	2	2	3	38	Júlio de Castilhos	Maize	Burkholderia sp.	Burkholderia sp.
120	1	1	8.51464	1	2	3	39	Vacaria	Maize	Burkholderia sp.	Burkholderia sp.
98	2		18.0335	2	2	3	39	Vacaria	Maize	Burkholderia sp.	Burkholderia sp.
95	3	1	19.5502	2	2	3	39	Vacaria	Maize	Burkholderia sp.	Burkholderia sp.
91	2	1	22.636	2	2	3	39	Vacaria	Maize	Burkholderia sp.	Burkholderia sp.
113	1		26.6632	2	2	3	39	Vacaria	Maize	Burkholderia sp.	Burkholderia sp.
J160	1	1	0	1	2	3	31	São Joaquim	Native grassland	Burkholderia sp.	Burkholderia sp.
J167	1	1	0	1	2	3	31	São Joaquim	Native grassland	Burkholderia sp.	Burkholderia sp.
J168	1	1	0	1	2	3	31	São Joaquim	Native grassland	Burkholderia sp.	Burkholderia sp.
J169	1	1	0	1	2	3	31	São Joaquim	Native grassland	Burkholderia sp.	Burkholderia sp.
J165	1	3	0	1	2	3	31	São Joaquim	Native grassland	Burkholderia sp.	Burkholderia sp.
J170	1	3	1.07	1	2	3	31	São Joaquim	Native grassland	Burkholderia sp.	Burkholderia sp.
J166	1	3	3.77	1	2	3	31	São Joaquim	Native grassland	Burkholderia sp.	Burkholderia sp.
J161	1	1	5.34	1	2	3	31	São Joaquim	Native grassland	Burkholderia sp.	Burkholderia sp.
J70	1	3	5.46	1	2	3	31	São Joaquim	Native grassland	Burkholderia sp.	Burkholderia sp.
J76	1	1	5.99	1	2	3	31	São Joaquim	Native grassland	Burkholderia sp.	Burkholderia sp.
J153	1	3	6.69	1	2	3	31	São Joaquim	Native grassland	Burkholderia sp.	Burkholderia sp.
J75	1	3	7.23	1	2	3	31	São Joaquim	Native grassland	Burkholderia sp.	Burkholderia sp.
J80	1	2	10.6	2	2	3	31	São Joaquim	Native grassland	Burkholderia sp.	Burkholderia sp.
J180	1	3	12.52	2	2	3	31	São Joaquim	Native grassland	Burkholderia sp.	Burkholderia sp.
J174	1	3	14.81	2	2	3	31	São Joaquim	Native grassland	Burkholderia sp.	Burkholderia sp.
J89	1	3	15.56	2	2	3	31	São Joaquim	Native grassland	Burkholderia sp.	Burkholderia sp.
J71	1	3	16.28	2	2	3	31	São Joaquim	Native grassland	Burkholderia sp.	Burkholderia sp.
J64	1	3	22.13	2	2	3	31	São Joaquim	Native grassland	Burkholderia sp.	Burkholderia sp.
J78	1	3	32.78	2	2	3	31	São Joaquim	Native grassland	Burkholderia sp.	Burkholderia sp.
J66	1	3	35.08	2	2	3	31	São Joaquim	Native grassland	Burkholderia sp.	Burkholderia sp.
J90	1	3	44.33	2	2	3	31	São Joaquim	Native grassland	Burkholderia sp.	Burkholderia sp.
J79	1	2	166.18	3	2	3	31	São Joaquim	Native grassland	Burkholderia sp.	Burkholderia sp.
JC59	2	1	4.21622	1	2	3	24	Júlio de Castilhos	Wheat	Burkholderia sp.	Burkholderia sp.
JC51	1	1	40.1622	2	2	3	24	Júlio de Castilhos	Wheat	Burkholderia sp.	Burkholderia sp.
VA14	1	2	48.2703	2	1	3	26	Vacaria	Wheat	Burkholderia sp.	Burkholderia sp.
VA59	3	2	0.432432	1	2	3	26	Vacaria	Wheat	Burkholderia sp.	Burkholderia sp.
VA53	1	2	1.78378	1	2	3	26	Vacaria	Wheat	Burkholderia sp.	Burkholderia sp.
VA48	2	2	3.67568	1	2	3	26	Vacaria	Wheat	Burkholderia sp.	Burkholderia sp.
VA56	3	2	8.27027	1	2	3	26	Vacaria	Wheat	Burkholderia sp.	Burkholderia sp.
CM25	1	2	5.24324	1	1	3	27	Campina das Missões	Wheat	Burkholderia sp.	Burkholderia sp.
CM29	1	2	42.8649	2	1	3	27	Campina das Missões	Wheat	Burkholderia sp.	Burkholderia sp.
CM23	2	3	48.5405	2	1	3	27	Campina das Missões	Wheat	Burkholderia sp.	Burkholderia sp.
CM21	2	3	55.5676	2	1	3	27	Campina das Missões	Wheat	Burkholderia sp.	Burkholderia sp.
CM27	2	3	55.5676	2	1	3	27	Campina das Missões	Wheat	Burkholderia sp.	Burkholderia sp.
CM26	2	3	56.9189	2	1	3	27	Campina das Missões	Wheat	Burkholderia sp.	Burkholderia sp.
CM22	2	3	59.0811	2	1	3	27	Campina das Missões	Wheat	Burkholderia sp.	Burkholderia sp.
CM30	2	3	61.2432	2	1	3	27	Campina das Missões	Wheat	Burkholderia sp.	Burkholderia sp.
CM24	2	3	65.5676	2	1	3	27	Campina das Missões	Wheat	Burkholderia sp.	Burkholderia sp.
CM57	1	1	0.273243	1	2	3	27	Campina das Missões	Wheat	Burkholderia sp.	Burkholderia sp.
CM59	1	1	1.24324	1	2	3	27	Campina das Missões	Wheat	Burkholderia sp.	Burkholderia sp.
CM48	1	1	1.24763	1	2	3	27	Campina das Missões	Wheat	Burkholderia sp.	Burkholderia sp.
CM58	2	3	2.2875	1	2	3	27	Campina das Missões	Wheat	Burkholderia sp.	Burkholderia sp.
CM42	1	1	5.24324	1	2	3	27	Campina das Missões	Wheat	Burkholderia sp.	Burkholderia sp.
CM45	1	1	5.24324	1	2	3	27	Campina das Missões	Wheat	Burkholderia sp.	Burkholderia sp.
CM55	1	1	5.24324	1	2	3	27	Campina das Missões	Wheat	Burkholderia sp.	Burkholderia sp.
CM47	1	1	38	2	2	3	27	Campina das Missões	Wheat	Burkholderia sp.	Burkholderia sp.
CM50	1	1	39.8919	2	2	3	27	Campina das Missões	Wheat	Burkholderia sp.	Burkholderia sp.
CM41	1	1	48.8108	2	2	3	27	Campina das Missões	Wheat	Burkholderia sp.	Burkholderia sp.
CM44	2	3	51.5135	2	2	3	27	Campina das Missões	Wheat	Burkholderia sp.	Burkholderia sp.
CM46	2	3	53.4054	2	2	3	27	Campina das Missões	Wheat	Burkholderia sp.	Burkholderia sp.
CM54	2	3	55.2973	2	2	3	27	Campina das Missões	Wheat	Burkholderia sp.	Burkholderia sp.
CM52,1	2	3	59.0811	2	2	3	27	Campina das Missões	Wheat	Burkholderia sp.	Burkholderia sp.
CM51	2	3	63.1351	2	2	3	27	Campina das Missões	Wheat	Burkholderia sp.	Burkholderia sp.
CM43	2	3	75.2973	2	2	3	27	Campina das Missões	Wheat	Burkholderia sp.	Burkholderia sp.
CM52	2	3	83.6757	3	2	3	27	Campina das Missões	Wheat	Burkholderia sp.	Burkholderia sp.
GM29	1	2	53.9459	2	1	3	28	Guarani das Missões	Wheat	Burkholderia sp.	Burkholderia sp.
GM24	2	1	60.973	2	1	3	28	Guarani das Missões	Wheat	Burkholderia sp.	Burkholderia sp.
GM30	1	1	65.027	2	1	3	28	Guarani das Missões	Wheat	Burkholderia sp.	Burkholderia sp.
GM22	1	2	65.2973	2	1	3	28	Guarani das Missões	Wheat	Burkholderia sp.	Burkholderia sp.
GM27	1	2	65.5676	2	1	3	28	Guarani das Missões	Wheat	Burkholderia sp.	Burkholderia sp.
GM25	2	1	80.4324	3	1	3	28	Guarani das Missões	Wheat	Burkholderia sp.	Burkholderia sp.
GM26	1	3	108.811	3	1	3	28	Guarani das Missões	Wheat	Burkholderia sp.	Burkholderia sp.
GM57	1	1	40.7027	2	2	3	28	Guarani das Missões	Wheat	Burkholderia sp.	Burkholderia sp.
GM55	1	1	44.4865	2	2	3	28	Guarani das Missões	Wheat	Burkholderia sp.	Burkholderia sp.
GM54	2	1	50.973	2	2	3	28	Guarani das Missões	Wheat	Burkholderia sp.	Burkholderia sp.
GM53	2	1	52.0541	2	2	3	28	Guarani das Missões	Wheat	Burkholderia sp.	Burkholderia sp.
GM45	2	2	62.8649	2	2	3	28	Guarani das Missões	Wheat	Burkholderia sp.	Burkholderia sp.
BV45	1	1	3.13514	1	2	3	29	Boa Vista do Cadeado	Wheat	Burkholderia sp.	Burkholderia sp.
BV47	1	1	11.7838	2	2	3	29	Boa Vista do Cadeado	Wheat	Burkholderia sp.	Burkholderia sp.
BV57	3	3	12.8649	2	2	3	29	Boa Vista do Cadeado	Wheat	Burkholderia sp.	Burkholderia sp.
BV53	3	2	27.4595	2	2	3	29	Boa Vista do Cadeado	Wheat	Burkholderia sp.	Burkholderia sp.
BV52	1	2	70.1622	2	2	3	29	Boa Vista do Cadeado	Wheat	Burkholderia sp.	Burkholderia sp.
BV56	1	3	70.7027	2	2	3	29	Boa Vista do Cadeado	Wheat	Burkholderia sp.	Burkholderia sp.
BV49	1	3	75.8378	2	2	3	29	Boa Vista do Cadeado	Wheat	Burkholderia sp.	Burkholderia sp.
BV60	3	3	85.2973	3	2	3	29	Boa Vista do Cadeado	Wheat	Burkholderia sp.	Burkholderia sp.
C320	1	3	36.5587	2	1	1	2	São Francisco de Assis	Lupinus	Burkholderia sp.	Burkholderia sp.
C321	1	3	59.7421	2	1	1	2	São Francisco de Assis	Lupinus	Burkholderia sp.	Burkholderia sp.
C34	1	3	0	1	2	1	4	São Francisco de Assis	Lupinus	Burkholderia sp.	Burkholderia sp.
C73	1	2	6.606	1	2	1	4	São Francisco de Assis	Lupinus	Burkholderia sp.	Burkholderia sp.
C72	1	1	7.063	1	2	1	4	São Francisco de Assis	Lupinus	Burkholderia sp.	Burkholderia sp.
C74	1	2	7.519	1	2	1	4	São Francisco de Assis	Lupinus	Burkholderia sp.	Burkholderia sp.
C87	1	2	7.519	1	2	1	4	São Francisco de Assis	Lupinus	Burkholderia sp.	Burkholderia sp.
C84	1	1	7.975	1	2	1	4	São Francisco de Assis	Lupinus	Burkholderia sp.	Burkholderia sp.
C85	1	1	8.147	1	2	1	4	São Francisco de Assis	Lupinus	Burkholderia sp.	Burkholderia sp.
C86	1	3	8.945	1	2	1	5	São Francisco de Assis	Lupinus	Burkholderia sp.	Burkholderia sp.
C70	1	2	9.003	1	2	1	5	São Francisco de Assis	Lupinus	Burkholderia sp.	Burkholderia sp.
P89	2	2	4.21622	1	1	2	8	Cachoeirinha	Rice	Burkholderia sp.	Burkholderia sp.
P100	1	3	0	1	2	2	8	Cachoeirinha	Rice	Burkholderia sp.	Burkholderia sp.
P111	2	3	0	1	2	2	8	Cachoeirinha	Rice	Burkholderia sp.	Burkholderia sp.
P27	3	2	17.1892	2	1	2	8	Cachoeirinha	Rice	Burkholderia sp.	Burkholderia sp.
P34	3	1	57.1892	2	2	2	8	Cachoeirinha	Rice	Burkholderia sp.	Burkholderia sp.
P44	2	2	221.784	3	2	2	8	Cachoeirinha	Rice	Burkholderia sp.	Burkholderia sp.
27E	3	3	50.1622	2	2	2	19	Encruzilhada do Sul	Sunflower	Burkholderia sp.	Burkholderia sp.
19Vac	1	3	0	1	1	2	20	Vacaria	Sunflower	Burkholderia sp.	Burkholderia sp.
27Vac	2	3	0	1	2	2	20	Vacaria	Sunflower	Burkholderia sp.	Burkholderia sp.
25Vac	1	1	15.027	2	2	2	20	Vacaria	Sunflower	Burkholderia sp.	Burkholderia sp.
C374	1	1	0	1	1	2	13	São Francisco de Assis	Lupinus	Burkholderia sp.	Burkholderia sp.
C394	3	3	0	1	1	2	13	São Francisco de Assis	Lupinus	Burkholderia sp.	Burkholderia sp.
C405	1	2	3.6934	1	1	2	13	São Francisco de Assis	Lupinus	Burkholderia sp.	Burkholderia sp.
C376	1	1	0	1	1	2	14	São Francisco de Assis	Lupinus	Burkholderia sp.	Burkholderia sp.
C395	3	3	0	1	1	2	14	São Francisco de Assis	Lupinus	Burkholderia sp.	Burkholderia sp.
C434	1	1	0	1	1	2	15	São Francisco de Assis	Lupinus	Burkholderia sp.	Burkholderia sp.
C397	3	3	0	1	1	2	15	São Francisco de Assis	Lupinus	Burkholderia sp.	Burkholderia sp.
C203	1	1	0	1	2	2	15	São Francisco de Assis	Lupinus	Burkholderia sp.	Burkholderia sp.
C204	1	1	0	1	2	2	15	São Francisco de Assis	Lupinus	Burkholderia sp.	Burkholderia sp.
C212	1	1	0	1	2	2	15	São Francisco de Assis	Lupinus	Burkholderia sp.	Burkholderia sp.
C205	1	2	0	1	2	2	15	São Francisco de Assis	Lupinus	Burkholderia sp.	Burkholderia sp.
C215	1	2	0	1	2	2	15	São Francisco de Assis	Lupinus	Burkholderia sp.	Burkholderia sp.
C197	1	3	0	1	2	2	15	São Francisco de Assis	Lupinus	Burkholderia sp.	Burkholderia sp.
C200	1	3	0	1	2	2	15	São Francisco de Assis	Lupinus	Burkholderia sp.	Burkholderia sp.
C206	1	3	0	1	2	2	15	São Francisco de Assis	Lupinus	Burkholderia sp.	Burkholderia sp.
C209	1	3	0	1	2	2	15	São Francisco de Assis	Lupinus	Burkholderia sp.	Burkholderia sp.
C193	1	1	0.6688	1	2	2	15	São Francisco de Assis	Lupinus	Burkholderia sp.	Burkholderia sp.
C214	1	1	2.513	1	2	2	15	São Francisco de Assis	Lupinus	Burkholderia sp.	Burkholderia sp.
C195	1	1	3.7468	1	2	2	15	São Francisco de Assis	Lupinus	Burkholderia sp.	Burkholderia sp.
C211	1	3	3.8766	1	2	2	15	São Francisco de Assis	Lupinus	Burkholderia sp.	Burkholderia sp.
C194	1	1	4.2013	1	2	2	15	São Francisco de Assis	Lupinus	Burkholderia sp.	Burkholderia sp.
C196	1	2	6.474	1	2	2	15	São Francisco de Assis	Lupinus	Burkholderia sp.	Burkholderia sp.
C198	1	3	6.6688	1	2	2	15	São Francisco de Assis	Lupinus	Burkholderia sp.	Burkholderia sp.
C392	3	3	0	1	1	2	16	São Francisco de Assis	Lupinus	Burkholderia sp.	Burkholderia sp.
C400	1	1	3.15173	1	1	2	16	São Francisco de Assis	Lupinus	Burkholderia sp.	Burkholderia sp.
C190	1	1	7.1883	1	2	2	16	São Francisco de Assis	Lupinus	Burkholderia sp.	Burkholderia sp.
C244	1	1	7.3182	1	2	2	16	São Francisco de Assis	Lupinus	Burkholderia sp.	Burkholderia sp.
C199	1	3	9.7857	1	2	2	16	São Francisco de Assis	Lupinus	Burkholderia sp.	Burkholderia sp.
11	1	1	18.4519	2	1	2	22	Viamão	Maize	Burkholderia sp.	Burkholderia sp.
7	2		18.4519	2	1	2	22	Viamão	Maize	Burkholderia sp.	Burkholderia sp.
19	2		20.8054	2	1	2	22	Viamão	Maize	Burkholderia sp.	Burkholderia sp.
57	2		3.54603	1	2	2	22	Viamão	Maize	Burkholderia sp.	Burkholderia sp.
44	2		6.7887	1	2	2	22	Viamão	Maize	Burkholderia sp.	Burkholderia sp.
C112	1	1	7.006	1	2	2	10	São Francisco de Assis	Native grassland	Burkholderia sp.	Burkholderia sp.
C94	3	1	7.69	1	2	2	10	São Francisco de Assis	Native grassland	Burkholderia sp.	Burkholderia sp.
C97	3	3	8.432	1	2	2	10	São Francisco de Assis	Native grassland	Burkholderia sp.	Burkholderia sp.
C141	1	3	9.231	1	2	2	12	São Francisco de Assis	Native grassland	Burkholderia sp.	Burkholderia sp.
P152	3	3	9.35135	1	2	3	33	Acegua	Rice	Burkholderia sp.	Burkholderia sp.
P156	1	1	37.1892	2	2	3	33	Acegua	Rice	Burkholderia sp.	Burkholderia sp.
P151	3	3	128.541	3	2	3	33	Acegua	Rice	Burkholderia sp.	Burkholderia sp.
P150	2	2	143.676	3	1	3	37	Uruguaiana	Rice	Burkholderia sp.	Burkholderia sp.
P174	1	3	24.7568	2	2	3	37	Uruguaiana	Rice	Burkholderia sp.	Burkholderia sp.
P158	3	3	93.1351	3	2	3	37	Uruguaiana	Rice	Burkholderia sp.	Burkholderia sp.
16SB	2	2	6.37838	1	1	3	34	São Borja	Sunflower	Burkholderia sp.	Burkholderia sp.
15SB	2	2	10.973	2	1	3	34	São Borja	Sunflower	Burkholderia sp.	Burkholderia sp.
13SB	3	3	11.5135	2	1	3	34	São Borja	Sunflower	Burkholderia sp.	Burkholderia sp.
12SB	3	3	13.4054	2	1	3	34	São Borja	Sunflower	Burkholderia sp.	Burkholderia sp.
20SB	2	3	13.6757	2	1	3	34	São Borja	Sunflower	Burkholderia sp.	Burkholderia sp.
14SB	3	3	18	2	1	3	34	São Borja	Sunflower	Burkholderia sp.	Burkholderia sp.
18SB	2	1	19.6216	2	1	3	34	São Borja	Sunflower	Burkholderia sp.	Burkholderia sp.
19SB	2	1	29.8919	2	1	3	34	São Borja	Sunflower	Burkholderia sp.	Burkholderia sp.
30SB	3	2	7.18919	1	2	3	34	São Borja	Sunflower	Burkholderia sp.	Burkholderia sp.
8SB	2	2	7.45946	1	2	3	34	São Borja	Sunflower	Burkholderia sp.	Burkholderia sp.
5SB	3	3	8	1	2	3	34	São Borja	Sunflower	Burkholderia sp.	Burkholderia sp.
29SB	3	2	10.4324	2	2	3	34	São Borja	Sunflower	Burkholderia sp.	Burkholderia sp.
23SB	3	3	10.973	2	2	3	34	São Borja	Sunflower	Burkholderia sp.	Burkholderia sp.
2SB	2	2	13.9459	2	2	3	34	São Borja	Sunflower	Burkholderia sp.	Burkholderia sp.
10SB	3	3	16.9189	2	2	3	34	São Borja	Sunflower	Burkholderia sp.	Burkholderia sp.
6SB	2	3	19.0811	2	2	3	34	São Borja	Sunflower	Burkholderia sp.	Burkholderia sp.
9SB	2	3	19.3514	2	2	3	34	São Borja	Sunflower	Burkholderia sp.	Burkholderia sp.
27SB	1	1	21.2432	2	2	3	34	São Borja	Sunflower	Burkholderia sp.	Burkholderia sp.
11SB	2	1	22.3243	2	2	3	34	São Borja	Sunflower	Burkholderia sp.	Burkholderia sp.
28SB	2	3	22.8649	2	2	3	34	São Borja	Sunflower	Burkholderia sp.	Burkholderia sp.
25SB	2	1	23.1351	2	2	3	34	São Borja	Sunflower	Burkholderia sp.	Burkholderia sp.
1SB	2	3	23.4054	2	2	3	34	São Borja	Sunflower	Burkholderia sp.	Burkholderia sp.
3SB	2	3	24.4865	2	2	3	34	São Borja	Sunflower	Burkholderia sp.	Burkholderia sp.
22SB	3	1	25.8378	2	2	3	34	São Borja	Sunflower	Burkholderia sp.	Burkholderia sp.
26SB	2	1	26.1081	2	2	3	34	São Borja	Sunflower	Burkholderia sp.	Burkholderia sp.
21SB	3	3	28.2703	2	2	3	34	São Borja	Sunflower	Burkholderia sp.	Burkholderia sp.
24SB	2	1	30.7027	2	2	3	34	São Borja	Sunflower	Burkholderia sp.	Burkholderia sp.
4SB	3	3	32.5946	2	2	3	34	São Borja	Sunflower	Burkholderia sp.	Burkholderia sp.
7SB	2	3	34.2162	2	2	3	34	São Borja	Sunflower	Burkholderia sp.	Burkholderia sp.
9Vi	1	2	0	1	2	3	36	Viamão	Sunflower	Burkholderia sp.	Burkholderia sp.
28Vi	1	3	0	1	2	3	36	Viamão	Sunflower	Burkholderia sp.	Burkholderia sp.
48Vi	3	3	0	1	2	3	36	Viamão	Sunflower	Burkholderia sp.	Burkholderia sp.
177	1		1.45397	1	2	3	38	Júlio de Castilhos	Maize	Burkholderia sp.	Burkholderia sp.
175	1	1	7.78243	1	2	3	38	Júlio de Castilhos	Maize	Burkholderia sp.	Burkholderia sp.
156	2		14.0063	2	2	3	38	Júlio de Castilhos	Maize	Burkholderia sp.	Burkholderia sp.
160	2		15.9937	2	2	3	38	Júlio de Castilhos	Maize	Burkholderia sp.	Burkholderia sp.
152	3		18.2427	2	2	3	38	Júlio de Castilhos	Maize	Burkholderia sp.	Burkholderia sp.
271	3	1	68.9226	2	2	3	40	Veranópolis	Maize	Burkholderia sp.	Burkholderia sp.
C272	1	2	2.3152	1	1	1	2	São Francisco de Assis	Lupinus	Cedecea sp.	Cedecea sp.
C444	3	2	0	1	1	2	13	São Francisco de Assis	Lupinus	Cedecea sp.	Cedecea sp.
C436	1	3	10.3052	2	1	2	13	São Francisco de Assis	Lupinus	Cedecea sp.	Cedecea sp.
C431	2	1	0	1	1	2	14	São Francisco de Assis	Lupinus	Cedecea sp.	Cedecea sp.
C441	3	3	5.1104	1	1	2	14	São Francisco de Assis	Lupinus	Cedecea sp.	Cedecea sp.
C410	1	2	15.5328	2	1	2	14	São Francisco de Assis	Lupinus	Cedecea sp.	Cedecea sp.
C442	2	1	0	1	1	2	15	São Francisco de Assis	Lupinus	Cedecea sp.	Cedecea sp.
C445	1	3	7.1883	1	1	2	15	São Francisco de Assis	Lupinus	Cedecea sp.	Cedecea sp.
C430	3	1	0	1	1	2	16	São Francisco de Assis	Lupinus	Cedecea sp.	Cedecea sp.
C437	1	1	9.8506	1	1	2	16	São Francisco de Assis	Lupinus	Cedecea sp.	Cedecea sp.
C109	1	1	8.774	1	2	2	10	São Francisco de Assis	Native grassland	Cedecea sp.	Cedecea sp.
R300	2	2	9.89024	1	1	3	37	Uruguaiana	Rice	Cedecea sp.	Cedecea sp.
R298	2	3	41.6585	2	1	3	37	Uruguaiana	Rice	Cedecea sp.	Cedecea sp.
J117	1	2	11.27	2	2	3	30	São Joaquim	Apple	Cedecea sp.	Cedecea sp.
J116	1	2	29.18	2	2	3	30	São Joaquim	Apple	Cedecea sp.	Cedecea sp.
J247	1	1	8.16	1	1	3	32	São Joaquim	Apple	Cedecea sp.	Cedecea sp.
J267	1	3	9.56	1	1	3	32	São Joaquim	Apple	Cedecea sp.	Cedecea sp.
J258	1	1	11.46	2	1	3	32	São Joaquim	Apple	Cedecea sp.	Cedecea sp.
J293	1	1	12.42	2	1	3	32	São Joaquim	Apple	Cedecea sp.	Cedecea sp.
J266	1	3	13.48	2	1	3	32	São Joaquim	Apple	Cedecea sp.	Cedecea sp.
J260	1	1	13.61	2	1	3	32	São Joaquim	Apple	Cedecea sp.	Cedecea sp.
J254	1	1	14.05	2	1	3	32	São Joaquim	Apple	Cedecea sp.	Cedecea sp.
J278	1	2	14.78	2	1	3	32	São Joaquim	Apple	Cedecea sp.	Cedecea sp.
J269	1	3	15.76	2	1	3	32	São Joaquim	Apple	Cedecea sp.	Cedecea sp.
J248	1	1	16.11	2	1	3	32	São Joaquim	Apple	Cedecea sp.	Cedecea sp.
J282	1	2	17.32	2	1	3	32	São Joaquim	Apple	Cedecea sp.	Cedecea sp.
J261	1	1	19.36	2	1	3	32	São Joaquim	Apple	Cedecea sp.	Cedecea sp.
J295	1	1	19.36	2	1	3	32	São Joaquim	Apple	Cedecea sp.	Cedecea sp.
J270	1	3	21.24	2	1	3	32	São Joaquim	Apple	Cedecea sp.	Cedecea sp.
J281	1	3	21.65	2	1	3	32	São Joaquim	Apple	Cedecea sp.	Cedecea sp.
J296	1	1	22.3	2	1	3	32	São Joaquim	Apple	Cedecea sp.	Cedecea sp.
J274	1	3	25.73	2	1	3	32	São Joaquim	Apple	Cedecea sp.	Cedecea sp.
J297	1	1	27.04	2	1	3	32	São Joaquim	Apple	Cedecea sp.	Cedecea sp.
J273	1	3	29.16	2	1	3	32	São Joaquim	Apple	Cedecea sp.	Cedecea sp.
J264	1	1	29.49	2	1	3	32	São Joaquim	Apple	Cedecea sp.	Cedecea sp.
J291	1	1	30.8	2	1	3	32	São Joaquim	Apple	Cedecea sp.	Cedecea sp.
J298	1	1	31.86	2	1	3	32	São Joaquim	Apple	Cedecea sp.	Cedecea sp.
J277	1	1	35.62	2	1	3	32	São Joaquim	Apple	Cedecea sp.	Cedecea sp.
J224	1	1	18.97	2	2	3	32	São Joaquim	Apple	Cedecea sp.	Cedecea sp.
JC21	1	2	19.0811	2	1	3	24	Júlio de Castilhos	Wheat	Cedecea sp.	Cedecea sp.
JC30	1	2	269.351	3	1	3	24	Júlio de Castilhos	Wheat	Cedecea sp.	Cedecea sp.
JC60	1	2	75.8378	2	2	3	24	Júlio de Castilhos	Wheat	Cedecea sp.	Cedecea sp.
JC57	2	2	272.324	3	2	3	24	Júlio de Castilhos	Wheat	Cedecea sp.	Cedecea sp.
JC58	1	2	275.838	3	2	3	24	Júlio de Castilhos	Wheat	Cedecea sp.	Cedecea sp.
SB55	1	2	113.405	3	2	3	25	São Borja	Wheat	Cedecea sp.	Cedecea sp.
SB53	1	2	122.595	3	2	3	25	São Borja	Wheat	Cedecea sp.	Cedecea sp.
SB52	1	2	174.216	3	2	3	25	São Borja	Wheat	Cedecea sp.	Cedecea sp.
R48	1	3	91.24	3	1	3	33	Acegua	Rice	Chryseobacterium sp.	Chryseobacterium sp.
21Vi	1	3	9.89189	1	2	3	36	Viamão	Sunflower	Chryseobacterium sp.	Chryseobacterium sp.
75	2		7.41632	1	1	3	39	Vacaria	Maize	Chryseobacterium sp.	Chryseobacterium sp.
110	1		0	1	2	3	39	Vacaria	Maize	Chryseobacterium sp.	Chryseobacterium sp.
112	1	1	78.3891	2	2	3	39	Vacaria	Maize	Chryseobacterium sp.	Chryseobacterium sp.
GM42	1	1	144.486	3	2	3	28	Guarani das Missões	Wheat	Chryseobacterium sp.	Chryseobacterium sp.
BV31	1	1	79.3514	2	2	3	29	Boa Vista do Cadeado	Wheat	Chryseobacterium sp.	Chryseobacterium sp.
C318	1	1	1.38386	1	1	1	2	São Francisco de Assis	Lupinus	Citrobacter sp.	Citrobacter sp.
C308	1	2	10.8125	2	1	1	2	São Francisco de Assis	Lupinus	Citrobacter sp.	Citrobacter sp.
C309	1	1	14.9138	2	1	1	2	São Francisco de Assis	Lupinus	Citrobacter sp.	Citrobacter sp.
C307	3	1	15.1459	2	1	1	2	São Francisco de Assis	Lupinus	Citrobacter sp.	Citrobacter sp.
P5	3	3	58	2	1	2	8	Cachoeirinha	Rice	Citrobacter sp.	Citrobacter sp.
C345	1	1	25.2928	2	1	2	15	São Francisco de Assis	Lupinus	Citrobacter sp.	Citrobacter sp.
P125	2	2	81.7838	3	1	3	33	Acegua	Rice	Citrobacter sp.	Citrobacter sp.
P143	2	2	143.405	3	1	3	33	Acegua	Rice	Citrobacter sp.	Citrobacter sp.
P145	1	1	30.7027	2	1	3	37	Uruguaiana	Rice	Citrobacter sp.	Citrobacter sp.
P131	1	3	82.3243	3	1	3	37	Uruguaiana	Rice	Citrobacter sp.	Citrobacter sp.
J119	1	2	5.23	1	2	3	30	São Joaquim	Apple	Citrobacter sp.	Citrobacter sp.
146	1	1	12.9603	2	1	3	38	Júlio de Castilhos	Maize	Citrobacter sp.	Citrobacter sp.
122	2	1	22.5837	2	1	3	38	Júlio de Castilhos	Maize	Citrobacter sp.	Citrobacter sp.
79	3	1	11.5481	2	1	3	39	Vacaria	Maize	Citrobacter sp.	Citrobacter sp.
81	1	1	13.8494	2	1	3	39	Vacaria	Maize	Citrobacter sp.	Citrobacter sp.
82	1		14.1109	2	1	3	39	Vacaria	Maize	Citrobacter sp.	Citrobacter sp.
76	2	1	23.7866	2	1	3	39	Vacaria	Maize	Citrobacter sp.	Citrobacter sp.
78	1		33.3054	2	1	3	39	Vacaria	Maize	Citrobacter sp.	Citrobacter sp.
87	2	1	55.9519	2	1	3	39	Vacaria	Maize	Citrobacter sp.	Citrobacter sp.
80	2	1	66.9351	2	1	3	39	Vacaria	Maize	Citrobacter sp.	Citrobacter sp.
GM34	1	2	76.3784	2	2	3	28	Guarani das Missões	Wheat	Citrobacter sp.	Citrobacter sp.
P66	3	2	0	1	1	2	8	Cachoeirinha	Rice	Citrobacter sp.	Citrobacter sp.
133	1	1	7.93933	1	1	3	38	Júlio de Castilhos	Maize	Citrobacter sp.	Citrobacter sp.
138	2		17.8243	2	1	3	38	Júlio de Castilhos	Maize	Citrobacter sp.	Citrobacter sp.
178	3		16.0983	2	2	3	38	Júlio de Castilhos	Maize	Citrobacter sp.	Citrobacter sp.
C421	1	1	7.33035	1	1	2	13	São Francisco de Assis	Lupinus	Dyella sp.	Dyella sp.
C257	1	1	0	1	2	2	16	São Francisco de Assis	Lupinus	Dyella sp.	Dyella sp.
C223	1	3	5.5649	1	2	2	16	São Francisco de Assis	Lupinus	Dyella sp.	Dyella sp.
C117	1	2	11.114	2	2	2	10	São Francisco de Assis	Native grassland	Dyella sp.	Dyella sp.
VA60	1	1	19.8919	2	2	3	26	Vacaria	Wheat	Dyella sp.	Dyella sp.
CM49	1	1	40.973	2	2	3	27	Campina das Missões	Wheat	Dyella sp.	Dyella sp.
BV50	1	2	33.1351	2	2	3	29	Boa Vista do Cadeado	Wheat	Dyella sp.	Dyella sp.
R354	1	3	3.36585	1	1	1	7	Viamão	Rice	Enterobacter sp.	Enterobacter sp.
R355	1	3	3.60976	1	1	1	7	Viamão	Rice	Enterobacter sp.	Enterobacter sp.
R352	1	3	8	1	1	1	7	Viamão	Rice	Enterobacter sp.	Enterobacter sp.
R359	1	2	8.85366	1	1	1	7	Viamão	Rice	Enterobacter sp.	Enterobacter sp.
R358	1	3	9.76829	1	1	1	7	Viamão	Rice	Enterobacter sp.	Enterobacter sp.
R350	1	3	13.1829	2	1	1	7	Viamão	Rice	Enterobacter sp.	Enterobacter sp.
C89	1	2	0	1	2	1	5	São Francisco de Assis	Lupinus	Enterobacter sp.	Enterobacter sp.
C78	1	1	8.432	1	2	1	5	São Francisco de Assis	Lupinus	Enterobacter sp.	Enterobacter sp.
P79	2	2	50.4324	2	1	2	8	Cachoeirinha	Rice	Enterobacter sp.	Enterobacter sp.
P83	2	2	136.649	3	1	2	8	Cachoeirinha	Rice	Enterobacter sp.	Enterobacter sp.
P62	1	2	304.486	3	1	2	8	Cachoeirinha	Rice	Enterobacter sp.	Enterobacter sp.
P106	1	2	62.0541	2	2	2	8	Cachoeirinha	Rice	Enterobacter sp.	Enterobacter sp.
P61	3	2	2.05405	1	1	2	8	Cachoeirinha	Rice	Enterobacter sp.	Enterobacter sp.
P67	2	2	91.2432	3	1	2	8	Cachoeirinha	Rice	Enterobacter sp.	Enterobacter sp.
P81	2	2	164.486	3	1	2	8	Cachoeirinha	Rice	Enterobacter sp.	Enterobacter sp.
P68	2	2	339.081	3	1	2	8	Cachoeirinha	Rice	Enterobacter sp.	Enterobacter sp.
P107	1	2	134.486	3	2	2	8	Cachoeirinha	Rice	Enterobacter sp.	Enterobacter sp.
P105	1	2	218.811	3	2	2	8	Cachoeirinha	Rice	Enterobacter sp.	Enterobacter sp.
P11	1	2	136.919	3	1	2	8	Cachoeirinha	Rice	Enterobacter sp.	Enterobacter sp.
P43	1	1	11.2432	2	2	2	8	Cachoeirinha	Rice	Enterobacter sp.	Enterobacter sp.
P56	1	2	15.027	2	2	2	8	Cachoeirinha	Rice	Enterobacter sp.	Enterobacter sp.
P48	1	1	38	2	2	2	8	Cachoeirinha	Rice	Enterobacter sp.	Enterobacter sp.
P41	3	1	102.595	3	2	2	8	Cachoeirinha	Rice	Enterobacter sp.	Enterobacter sp.
P57	2	2	277.73	3	2	2	8	Cachoeirinha	Rice	Enterobacter sp.	Enterobacter sp.
R228	1	3	2.86	1	1	2	18	Santa Vitória do Palmar	Rice	Enterobacter sp.	Enterobacter sp.
R239	1	3	4.76	1	1	2	18	Santa Vitória do Palmar	Rice	Enterobacter sp.	Enterobacter sp.
R238	1	3	4.76	1	1	2	18	Santa Vitória do Palmar	Rice	Enterobacter sp.	Enterobacter sp.
R215	1	3	5.84	1	1	2	18	Santa Vitória do Palmar	Rice	Enterobacter sp.	Enterobacter sp.
R213	1	3	6.11	1	1	2	18	Santa Vitória do Palmar	Rice	Enterobacter sp.	Enterobacter sp.
R220	1	3	6.11	1	1	2	18	Santa Vitória do Palmar	Rice	Enterobacter sp.	Enterobacter sp.
R223	1	3	6.11	1	1	2	18	Santa Vitória do Palmar	Rice	Enterobacter sp.	Enterobacter sp.
R240	1	3	6.65	1	1	2	18	Santa Vitória do Palmar	Rice	Enterobacter sp.	Enterobacter sp.
R211	2	3	6.65	1	1	2	18	Santa Vitória do Palmar	Rice	Enterobacter sp.	Enterobacter sp.
R219	1	3	7.19	1	1	2	18	Santa Vitória do Palmar	Rice	Enterobacter sp.	Enterobacter sp.
R229	1	3	8	1	1	2	18	Santa Vitória do Palmar	Rice	Enterobacter sp.	Enterobacter sp.
R222	1	3	8.54	1	1	2	18	Santa Vitória do Palmar	Rice	Enterobacter sp.	Enterobacter sp.
R217	1	3	8.81	1	1	2	18	Santa Vitória do Palmar	Rice	Enterobacter sp.	Enterobacter sp.
R235	1	3	9.08	1	1	2	18	Santa Vitória do Palmar	Rice	Enterobacter sp.	Enterobacter sp.
R225	1	3	9.35	1	1	2	18	Santa Vitória do Palmar	Rice	Enterobacter sp.	Enterobacter sp.
R214	1	3	9.89	1	1	2	18	Santa Vitória do Palmar	Rice	Enterobacter sp.	Enterobacter sp.
R224	1	3	10.43	2	1	2	18	Santa Vitória do Palmar	Rice	Enterobacter sp.	Enterobacter sp.
R230	1	3	10.43	2	1	2	18	Santa Vitória do Palmar	Rice	Enterobacter sp.	Enterobacter sp.
R212	1	3	11.51	2	1	2	18	Santa Vitória do Palmar	Rice	Enterobacter sp.	Enterobacter sp.
R226	1	3	16.92	2	1	2	18	Santa Vitória do Palmar	Rice	Enterobacter sp.	Enterobacter sp.
R221	2	3	147.46	3	1	2	18	Santa Vitória do Palmar	Rice	Enterobacter sp.	Enterobacter sp.
R216	2	3	156.65	3	1	2	18	Santa Vitória do Palmar	Rice	Enterobacter sp.	Enterobacter sp.
R185	1	3	0	1	2	2	18	Santa Vitória do Palmar	Rice	Enterobacter sp.	Enterobacter sp.
R193	1	3	10.7	2	2	2	18	Santa Vitória do Palmar	Rice	Enterobacter sp.	Enterobacter sp.
R194	1	3	79.08	2	2	2	18	Santa Vitória do Palmar	Rice	Enterobacter sp.	Enterobacter sp.
R192	1	3	125.03	3	2	2	18	Santa Vitória do Palmar	Rice	Enterobacter sp.	Enterobacter sp.
R182	1	3	125.57	3	2	2	18	Santa Vitória do Palmar	Rice	Enterobacter sp.	Enterobacter sp.
R181	1	3	130.7	3	2	2	18	Santa Vitória do Palmar	Rice	Enterobacter sp.	Enterobacter sp.
R187	1	3	132.59	3	2	2	18	Santa Vitória do Palmar	Rice	Enterobacter sp.	Enterobacter sp.
R201	1	3	165.84	3	2	2	18	Santa Vitória do Palmar	Rice	Enterobacter sp.	Enterobacter sp.
R94	1	2	9.38764	1	1	2	21	Arroio Grande	Rice	Enterobacter sp.	Enterobacter sp.
R92	1	2	9.61236	1	1	2	21	Arroio Grande	Rice	Enterobacter sp.	Enterobacter sp.
R91	1	2	9.83708	1	1	2	21	Arroio Grande	Rice	Enterobacter sp.	Enterobacter sp.
R93	1	3	12.2528	2	1	2	21	Arroio Grande	Rice	Enterobacter sp.	Enterobacter sp.
R100	1	3	12.4775	2	1	2	21	Arroio Grande	Rice	Enterobacter sp.	Enterobacter sp.
R109	1	2	14.5562	2	1	2	21	Arroio Grande	Rice	Enterobacter sp.	Enterobacter sp.
R108	1	2	14.9494	2	1	2	21	Arroio Grande	Rice	Enterobacter sp.	Enterobacter sp.
R102	1	2	15.5674	2	1	2	21	Arroio Grande	Rice	Enterobacter sp.	Enterobacter sp.
R99	1	2	15.6236	2	1	2	21	Arroio Grande	Rice	Enterobacter sp.	Enterobacter sp.
R96	1	2	16.6348	2	1	2	21	Arroio Grande	Rice	Enterobacter sp.	Enterobacter sp.
R105	1	2	16.7472	2	1	2	21	Arroio Grande	Rice	Enterobacter sp.	Enterobacter sp.
R98	1	2	18.1517	2	1	2	21	Arroio Grande	Rice	Enterobacter sp.	Enterobacter sp.
R95	1	2	18.7697	2	1	2	21	Arroio Grande	Rice	Enterobacter sp.	Enterobacter sp.
R104	1	2	18.8258	2	1	2	21	Arroio Grande	Rice	Enterobacter sp.	Enterobacter sp.
R103	1	2	19.4438	2	1	2	21	Arroio Grande	Rice	Enterobacter sp.	Enterobacter sp.
R106	1	2	19.6685	2	1	2	21	Arroio Grande	Rice	Enterobacter sp.	Enterobacter sp.
R101	1	2	20.1742	2	1	2	21	Arroio Grande	Rice	Enterobacter sp.	Enterobacter sp.
R110	1	2	20.5674	2	1	2	21	Arroio Grande	Rice	Enterobacter sp.	Enterobacter sp.
R97	1	2	34.0506	2	1	2	21	Arroio Grande	Rice	Enterobacter sp.	Enterobacter sp.
R107	1	2	38.9382	2	1	2	21	Arroio Grande	Rice	Enterobacter sp.	Enterobacter sp.
R72	1	2	13.7135	2	2	2	21	Arroio Grande	Rice	Enterobacter sp.	Enterobacter sp.
R71	1	3	15.5674	2	2	2	21	Arroio Grande	Rice	Enterobacter sp.	Enterobacter sp.
R87	1	3	45.8483	2	2	2	21	Arroio Grande	Rice	Enterobacter sp.	Enterobacter sp.
R62	1	3	54.5562	2	2	2	21	Arroio Grande	Rice	Enterobacter sp.	Enterobacter sp.
R84	2	3	56.2978	2	2	2	21	Arroio Grande	Rice	Enterobacter sp.	Enterobacter sp.
R83	1	3	60.0056	2	2	2	21	Arroio Grande	Rice	Enterobacter sp.	Enterobacter sp.
R74	2	3	62.8708	2	2	2	21	Arroio Grande	Rice	Enterobacter sp.	Enterobacter sp.
R69	1	3	68.882	2	2	2	21	Arroio Grande	Rice	Enterobacter sp.	Enterobacter sp.
R67	1	3	77.5899	2	2	2	21	Arroio Grande	Rice	Enterobacter sp.	Enterobacter sp.
R64	1	3	85.6236	3	2	2	21	Arroio Grande	Rice	Enterobacter sp.	Enterobacter sp.
R73	2	3	200	3	2	2	21	Arroio Grande	Rice	Enterobacter sp.	Enterobacter sp.
59E	1	3	60.4324	2	1	2	19	Encruzilhada do Sul	Sunflower	Enterobacter sp.	Enterobacter sp.
34E	1	3	66.9189	2	1	2	19	Encruzilhada do Sul	Sunflower	Enterobacter sp.	Enterobacter sp.
32E	1	3	67.4595	2	1	2	19	Encruzilhada do Sul	Sunflower	Enterobacter sp.	Enterobacter sp.
14E	1	3	68	2	1	2	19	Encruzilhada do Sul	Sunflower	Enterobacter sp.	Enterobacter sp.
33E	1	3	69.6216	2	1	2	19	Encruzilhada do Sul	Sunflower	Enterobacter sp.	Enterobacter sp.
12E	1	3	70.1622	2	1	2	19	Encruzilhada do Sul	Sunflower	Enterobacter sp.	Enterobacter sp.
17E	1	3	72.0541	2	1	2	19	Encruzilhada do Sul	Sunflower	Enterobacter sp.	Enterobacter sp.
16E	1	3	72.8649	2	1	2	19	Encruzilhada do Sul	Sunflower	Enterobacter sp.	Enterobacter sp.
13E	3	3	72.8649	2	1	2	19	Encruzilhada do Sul	Sunflower	Enterobacter sp.	Enterobacter sp.
19E	1	3	73.1351	2	1	2	19	Encruzilhada do Sul	Sunflower	Enterobacter sp.	Enterobacter sp.
38E	1	3	75.027	2	1	2	19	Encruzilhada do Sul	Sunflower	Enterobacter sp.	Enterobacter sp.
15E	1	3	77.1892	2	1	2	19	Encruzilhada do Sul	Sunflower	Enterobacter sp.	Enterobacter sp.
58E	1	3	85.2973	3	1	2	19	Encruzilhada do Sul	Sunflower	Enterobacter sp.	Enterobacter sp.
39E	1	3	87.1892	3	1	2	19	Encruzilhada do Sul	Sunflower	Enterobacter sp.	Enterobacter sp.
20E	1	3	88.2703	3	1	2	19	Encruzilhada do Sul	Sunflower	Enterobacter sp.	Enterobacter sp.
35E	1	3	130.973	3	1	2	19	Encruzilhada do Sul	Sunflower	Enterobacter sp.	Enterobacter sp.
55E	1	3	72.5946	2	1	2	19	Encruzilhada do Sul	Sunflower	Enterobacter sp.	Enterobacter sp.
40E	1	3	80.973	3	1	2	19	Encruzilhada do Sul	Sunflower	Enterobacter sp.	Enterobacter sp.
36E	1	3	87.1892	3	1	2	19	Encruzilhada do Sul	Sunflower	Enterobacter sp.	Enterobacter sp.
11E	1	3	86.9189	3	2	2	19	Encruzilhada do Sul	Sunflower	Enterobacter sp.	Enterobacter sp.
13Vac	1	3	0	1	1	2	20	Vacaria	Sunflower	Enterobacter sp.	Enterobacter sp.
38Vac	1	1	63.4054	2	1	2	20	Vacaria	Sunflower	Enterobacter sp.	Enterobacter sp.
17Vac	1	3	83.9459	3	1	2	20	Vacaria	Sunflower	Enterobacter sp.	Enterobacter sp.
37Vac	1	3	96.3784	3	1	2	20	Vacaria	Sunflower	Enterobacter sp.	Enterobacter sp.
35Vac	1	3	97.4595	3	1	2	20	Vacaria	Sunflower	Enterobacter sp.	Enterobacter sp.
40Vac	1	3	102.054	3	1	2	20	Vacaria	Sunflower	Enterobacter sp.	Enterobacter sp.
14Vac	1	3	103.405	3	1	2	20	Vacaria	Sunflower	Enterobacter sp.	Enterobacter sp.
15Vac	1	3	103.676	3	1	2	20	Vacaria	Sunflower	Enterobacter sp.	Enterobacter sp.
20Vac	1	3	105.297	3	1	2	20	Vacaria	Sunflower	Enterobacter sp.	Enterobacter sp.
18Vac	1	3	106.919	3	1	2	20	Vacaria	Sunflower	Enterobacter sp.	Enterobacter sp.
16Vac	1	3	110.703	3	1	2	20	Vacaria	Sunflower	Enterobacter sp.	Enterobacter sp.
12Vac	1	3	113.405	3	1	2	20	Vacaria	Sunflower	Enterobacter sp.	Enterobacter sp.
51Vac	1	3	113.676	3	1	2	20	Vacaria	Sunflower	Enterobacter sp.	Enterobacter sp.
32Vac	1	3	174.216	3	1	2	20	Vacaria	Sunflower	Enterobacter sp.	Enterobacter sp.
6Vac	1	3	53.4054	2	2	2	20	Vacaria	Sunflower	Enterobacter sp.	Enterobacter sp.
3Vac	1	3	69.6216	2	2	2	20	Vacaria	Sunflower	Enterobacter sp.	Enterobacter sp.
11Vac	1	3	71.2432	2	2	2	20	Vacaria	Sunflower	Enterobacter sp.	Enterobacter sp.
2Vac	1	3	75.027	2	2	2	20	Vacaria	Sunflower	Enterobacter sp.	Enterobacter sp.
1Vac	1	3	92.8649	3	2	2	20	Vacaria	Sunflower	Enterobacter sp.	Enterobacter sp.
9Vac	1	3	99.0811	3	2	2	20	Vacaria	Sunflower	Enterobacter sp.	Enterobacter sp.
8Vac	1	3	106.378	3	2	2	20	Vacaria	Sunflower	Enterobacter sp.	Enterobacter sp.
5Vac	1	3	107.189	3	2	2	20	Vacaria	Sunflower	Enterobacter sp.	Enterobacter sp.
48Vac	1	3	114.216	3	2	2	20	Vacaria	Sunflower	Enterobacter sp.	Enterobacter sp.
7Vac	1	3	115.027	3	2	2	20	Vacaria	Sunflower	Enterobacter sp.	Enterobacter sp.
21Vac	1	3	117.189	3	2	2	20	Vacaria	Sunflower	Enterobacter sp.	Enterobacter sp.
29Vac	1	3	155.568	3	2	2	20	Vacaria	Sunflower	Enterobacter sp.	Enterobacter sp.
4Vac	1	3	147.189	3	2	2	20	Vacaria	Sunflower	Enterobacter sp.	Enterobacter sp.
C413	1	2	15.1459	2	1	2	13	São Francisco de Assis	Lupinus	Enterobacter sp.	Enterobacter sp.
C399	1	2	20.1758	2	1	2	14	São Francisco de Assis	Lupinus	Enterobacter sp.	Enterobacter sp.
C335	1	1	54.7191	2	1	2	15	São Francisco de Assis	Lupinus	Enterobacter sp.	Enterobacter sp.
C337	1	1	5.18163	1	1	2	16	São Francisco de Assis	Lupinus	Enterobacter sp.	Enterobacter sp.
C331	1	2	60.5253	2	1	2	16	São Francisco de Assis	Lupinus	Enterobacter sp.	Enterobacter sp.
C210	1	1	0	1	2	2	16	São Francisco de Assis	Lupinus	Enterobacter sp.	Enterobacter sp.
C225	1	3	4.3961	1	2	2	16	São Francisco de Assis	Lupinus	Enterobacter sp.	Enterobacter sp.
C252	1	3	5.539	1	2	2	16	São Francisco de Assis	Lupinus	Enterobacter sp.	Enterobacter sp.
C253	1	1	6.7987	1	2	2	16	São Francisco de Assis	Lupinus	Enterobacter sp.	Enterobacter sp.
C251	1	1	11.7338	2	2	2	16	São Francisco de Assis	Lupinus	Enterobacter sp.	Enterobacter sp.
49	2	1	8.61925	1	2	2	22	Viamão	Maize	Enterobacter sp.	Enterobacter sp.
42	2	1	6.26569	1	2	2	22	Viamão	Maize	Enterobacter sp.	Enterobacter sp.
48	2	1	9.97908	1	2	2	22	Viamão	Maize	Enterobacter sp.	Enterobacter sp.
34	2		16.6213	2	2	2	22	Viamão	Maize	Enterobacter sp.	Enterobacter sp.
C113	1	3	8.432	1	2	2	10	São Francisco de Assis	Native grassland	Enterobacter sp.	Enterobacter sp.
R59	1	1	2.05	1	1	3	33	Acegua	Rice	Enterobacter sp.	Enterobacter sp.
R58	1	2	3.41	1	1	3	33	Acegua	Rice	Enterobacter sp.	Enterobacter sp.
R53	1	2	3.68	1	1	3	33	Acegua	Rice	Enterobacter sp.	Enterobacter sp.
R37	1	1	9.62	1	1	3	33	Acegua	Rice	Enterobacter sp.	Enterobacter sp.
R52	1	3	11.78	2	1	3	33	Acegua	Rice	Enterobacter sp.	Enterobacter sp.
R55	1	3	17.73	2	1	3	33	Acegua	Rice	Enterobacter sp.	Enterobacter sp.
R26	1	3	9.62	1	2	3	33	Acegua	Rice	Enterobacter sp.	Enterobacter sp.
R3	1	3	22.86	2	2	3	33	Acegua	Rice	Enterobacter sp.	Enterobacter sp.
R4	1	3	37.19	2	2	3	33	Acegua	Rice	Enterobacter sp.	Enterobacter sp.
R17	1	3	38.54	2	2	3	33	Acegua	Rice	Enterobacter sp.	Enterobacter sp.
R9	1	3	52.86	2	2	3	33	Acegua	Rice	Enterobacter sp.	Enterobacter sp.
R12	1	3	97.46	3	2	3	33	Acegua	Rice	Enterobacter sp.	Enterobacter sp.
R19	1	3	99.62	3	2	3	33	Acegua	Rice	Enterobacter sp.	Enterobacter sp.
R13	1	3	110.97	3	2	3	33	Acegua	Rice	Enterobacter sp.	Enterobacter sp.
P141	2	2	142.595	3	1	3	33	Acegua	Rice	Enterobacter sp.	Enterobacter sp.
P123	3	2	14.4865	2	1	3	33	Acegua	Rice	Enterobacter sp.	Enterobacter sp.
P124	2	2	107.73	3	1	3	33	Acegua	Rice	Enterobacter sp.	Enterobacter sp.
P161	1	2	112.324	3	2	3	33	Acegua	Rice	Enterobacter sp.	Enterobacter sp.
P138	2	3	83.1351	3	1	3	37	Uruguaiana	Rice	Enterobacter sp.	Enterobacter sp.
P163	2	3	76.6486	2	2	3	37	Uruguaiana	Rice	Enterobacter sp.	Enterobacter sp.
P134	1	3	43.6757	2	1	3	37	Uruguaiana	Rice	Enterobacter sp.	Enterobacter sp.
P170	1	2	105.568	3	2	3	37	Uruguaiana	Rice	Enterobacter sp.	Enterobacter sp.
R280	1	2	6.23171	1	1	3	37	Uruguaiana	Rice	Enterobacter sp.	Enterobacter sp.
R287	1	1	10.3171	2	1	3	37	Uruguaiana	Rice	Enterobacter sp.	Enterobacter sp.
R272	1	3	18.2439	2	1	3	37	Uruguaiana	Rice	Enterobacter sp.	Enterobacter sp.
R284	2	2	18.2439	2	1	3	37	Uruguaiana	Rice	Enterobacter sp.	Enterobacter sp.
R279	1	2	18.5488	2	1	3	37	Uruguaiana	Rice	Enterobacter sp.	Enterobacter sp.
R281	2	2	18.7927	2	1	3	37	Uruguaiana	Rice	Enterobacter sp.	Enterobacter sp.
R278	1	3	34.4634	2	1	3	37	Uruguaiana	Rice	Enterobacter sp.	Enterobacter sp.
R276	1	3	34.8902	2	1	3	37	Uruguaiana	Rice	Enterobacter sp.	Enterobacter sp.
R271	1	3	37.8171	2	1	3	37	Uruguaiana	Rice	Enterobacter sp.	Enterobacter sp.
R277	1	3	43.3659	2	1	3	37	Uruguaiana	Rice	Enterobacter sp.	Enterobacter sp.
R273	1	3	61.6585	2	1	3	37	Uruguaiana	Rice	Enterobacter sp.	Enterobacter sp.
R243	1	3	7.57317	1	2	3	37	Uruguaiana	Rice	Enterobacter sp.	Enterobacter sp.
R248	1	3	10.0732	2	2	3	37	Uruguaiana	Rice	Enterobacter sp.	Enterobacter sp.
R263	2	2	10.1951	2	2	3	37	Uruguaiana	Rice	Enterobacter sp.	Enterobacter sp.
R254	1	3	10.622	2	2	3	37	Uruguaiana	Rice	Enterobacter sp.	Enterobacter sp.
R247	1	3	18	2	2	3	37	Uruguaiana	Rice	Enterobacter sp.	Enterobacter sp.
R267	2	3	19.4634	2	2	3	37	Uruguaiana	Rice	Enterobacter sp.	Enterobacter sp.
R253	2	3	20.378	2	2	3	37	Uruguaiana	Rice	Enterobacter sp.	Enterobacter sp.
R244	1	3	23.9756	2	2	3	37	Uruguaiana	Rice	Enterobacter sp.	Enterobacter sp.
R258	1	3	24.4024	2	2	3	37	Uruguaiana	Rice	Enterobacter sp.	Enterobacter sp.
R249	3	3	38.5488	2	2	3	37	Uruguaiana	Rice	Enterobacter sp.	Enterobacter sp.
R266	1	3	46.1707	2	2	3	37	Uruguaiana	Rice	Enterobacter sp.	Enterobacter sp.
R250	3	3	49.7073	2	2	3	37	Uruguaiana	Rice	Enterobacter sp.	Enterobacter sp.
R246	1	3	52.4512	2	2	3	37	Uruguaiana	Rice	Enterobacter sp.	Enterobacter sp.
R245	2	1	66.5366	2	2	3	37	Uruguaiana	Rice	Enterobacter sp.	Enterobacter sp.
35SB	1	3	216.108	3	1	3	34	São Borja	Sunflower	Enterobacter sp.	Enterobacter sp.
39SB	1	3	235.838	3	1	3	34	São Borja	Sunflower	Enterobacter sp.	Enterobacter sp.
57SG	1	3	33.6757	2	1	3	35	São Gabriel	Sunflower	Enterobacter sp.	Enterobacter sp.
14SG	1	3	34.4865	2	1	3	35	São Gabriel	Sunflower	Enterobacter sp.	Enterobacter sp.
13SG	1	3	35.027	2	1	3	35	São Gabriel	Sunflower	Enterobacter sp.	Enterobacter sp.
55SG	1	3	37.1892	2	1	3	35	São Gabriel	Sunflower	Enterobacter sp.	Enterobacter sp.
36SG	1	3	42.0541	2	1	3	35	São Gabriel	Sunflower	Enterobacter sp.	Enterobacter sp.
59SG	1	3	43.1351	2	1	3	35	São Gabriel	Sunflower	Enterobacter sp.	Enterobacter sp.
50SG	1	2	5.83784	1	2	3	35	São Gabriel	Sunflower	Enterobacter sp.	Enterobacter sp.
22SG	1	2	30.7027	2	2	3	35	São Gabriel	Sunflower	Enterobacter sp.	Enterobacter sp.
20SG	1	3	49.6216	2	1	3	35	São Gabriel	Sunflower	Enterobacter sp.	Enterobacter sp.
25SG	1	3	330.432	3	2	3	35	São Gabriel	Sunflower	Enterobacter sp.	Enterobacter sp.
58Vi	1	3	0	1	1	3	36	Viamão	Sunflower	Enterobacter sp.	Enterobacter sp.
19Vi	2	3	51.5135	2	1	3	36	Viamão	Sunflower	Enterobacter sp.	Enterobacter sp.
18Vi	1	3	58	2	1	3	36	Viamão	Sunflower	Enterobacter sp.	Enterobacter sp.
17Vi	1	3	58.2703	2	1	3	36	Viamão	Sunflower	Enterobacter sp.	Enterobacter sp.
14Vi	1	3	61.7838	2	1	3	36	Viamão	Sunflower	Enterobacter sp.	Enterobacter sp.
16Vi	1	3	64.2162	2	1	3	36	Viamão	Sunflower	Enterobacter sp.	Enterobacter sp.
40Vi	1	3	68	2	1	3	36	Viamão	Sunflower	Enterobacter sp.	Enterobacter sp.
20Vi	1	3	70.973	2	1	3	36	Viamão	Sunflower	Enterobacter sp.	Enterobacter sp.
13Vi	1	3	79.0811	2	1	3	36	Viamão	Sunflower	Enterobacter sp.	Enterobacter sp.
15Vi	1	3	85.5676	3	1	3	36	Viamão	Sunflower	Enterobacter sp.	Enterobacter sp.
J147	1	3	12.83	2	1	3	30	São Joaquim	Apple	Enterobacter sp.	Enterobacter sp.
J130	1	2	26.68	2	1	3	30	São Joaquim	Apple	Enterobacter sp.	Enterobacter sp.
J36	1	1	28.34	2	1	3	30	São Joaquim	Apple	Enterobacter sp.	Enterobacter sp.
J45	1	1	29.76	2	1	3	30	São Joaquim	Apple	Enterobacter sp.	Enterobacter sp.
J47	1	1	34.37	2	1	3	30	São Joaquim	Apple	Enterobacter sp.	Enterobacter sp.
J135	1	2	43.66	2	1	3	30	São Joaquim	Apple	Enterobacter sp.	Enterobacter sp.
J132	1	2	44.28	2	1	3	30	São Joaquim	Apple	Enterobacter sp.	Enterobacter sp.
J140	1	2	44.49	2	1	3	30	São Joaquim	Apple	Enterobacter sp.	Enterobacter sp.
J146	1	2	44.8	2	1	3	30	São Joaquim	Apple	Enterobacter sp.	Enterobacter sp.
J141	1	2	45.43	2	1	3	30	São Joaquim	Apple	Enterobacter sp.	Enterobacter sp.
J138	1	2	45.53	2	1	3	30	São Joaquim	Apple	Enterobacter sp.	Enterobacter sp.
J122	1	2	47.93	2	1	3	30	São Joaquim	Apple	Enterobacter sp.	Enterobacter sp.
J136	1	2	49.9	2	1	3	30	São Joaquim	Apple	Enterobacter sp.	Enterobacter sp.
J139	1	2	51.36	2	1	3	30	São Joaquim	Apple	Enterobacter sp.	Enterobacter sp.
J145	1	2	73.96	2	1	3	30	São Joaquim	Apple	Enterobacter sp.	Enterobacter sp.
J49	1	2	89.19	3	1	3	30	São Joaquim	Apple	Enterobacter sp.	Enterobacter sp.
J96	1	1	0	1	2	3	30	São Joaquim	Apple	Enterobacter sp.	Enterobacter sp.
J95	1	3	12.73	2	2	3	30	São Joaquim	Apple	Enterobacter sp.	Enterobacter sp.
J109	1	2	21.58	2	2	3	30	São Joaquim	Apple	Enterobacter sp.	Enterobacter sp.
J107	1	2	25.23	2	2	3	30	São Joaquim	Apple	Enterobacter sp.	Enterobacter sp.
J103	1	2	33.76	2	2	3	30	São Joaquim	Apple	Enterobacter sp.	Enterobacter sp.
J105	1	2	44.18	2	2	3	30	São Joaquim	Apple	Enterobacter sp.	Enterobacter sp.
J113	1	2	53.86	2	2	3	30	São Joaquim	Apple	Enterobacter sp.	Enterobacter sp.
J102	1	2	54.07	2	2	3	30	São Joaquim	Apple	Enterobacter sp.	Enterobacter sp.
J110	1	2	60.42	2	2	3	30	São Joaquim	Apple	Enterobacter sp.	Enterobacter sp.
J23	1	2	78.01	2	2	3	30	São Joaquim	Apple	Enterobacter sp.	Enterobacter sp.
J16	1	2	151.63	3	2	3	30	São Joaquim	Apple	Enterobacter sp.	Enterobacter sp.
J268	1	3	9.8	1	1	3	32	São Joaquim	Apple	Enterobacter sp.	Enterobacter sp.
J283	1	2	24.26	2	1	3	32	São Joaquim	Apple	Enterobacter sp.	Enterobacter sp.
J287	1	2	28.02	2	1	3	32	São Joaquim	Apple	Enterobacter sp.	Enterobacter sp.
J299	1	1	28.26	2	1	3	32	São Joaquim	Apple	Enterobacter sp.	Enterobacter sp.
J288	1	2	29.33	2	1	3	32	São Joaquim	Apple	Enterobacter sp.	Enterobacter sp.
J290	1	1	31.86	2	1	3	32	São Joaquim	Apple	Enterobacter sp.	Enterobacter sp.
J289	1	1	38.89	2	1	3	32	São Joaquim	Apple	Enterobacter sp.	Enterobacter sp.
J286	1	1	41.5	2	1	3	32	São Joaquim	Apple	Enterobacter sp.	Enterobacter sp.
J226	1	1	22.19	2	2	3	32	São Joaquim	Apple	Enterobacter sp.	Enterobacter sp.
J184	1	2	23.79	2	2	3	32	São Joaquim	Apple	Enterobacter sp.	Enterobacter sp.
J234	1	1	28.08	2	2	3	32	São Joaquim	Apple	Enterobacter sp.	Enterobacter sp.
J185	1	2	32.55	2	2	3	32	São Joaquim	Apple	Enterobacter sp.	Enterobacter sp.
132	2	1	9.61297	1	1	3	38	Júlio de Castilhos	Maize	Enterobacter sp.	Enterobacter sp.
136	2		10.6067	2	1	3	38	Júlio de Castilhos	Maize	Enterobacter sp.	Enterobacter sp.
139	1		11.0251	2	1	3	38	Júlio de Castilhos	Maize	Enterobacter sp.	Enterobacter sp.
134	1	1	11.2866	2	1	3	38	Júlio de Castilhos	Maize	Enterobacter sp.	Enterobacter sp.
135	1		11.3912	2	1	3	38	Júlio de Castilhos	Maize	Enterobacter sp.	Enterobacter sp.
140	2		12.3326	2	1	3	38	Júlio de Castilhos	Maize	Enterobacter sp.	Enterobacter sp.
145	3	1	18.295	2	1	3	38	Júlio de Castilhos	Maize	Enterobacter sp.	Enterobacter sp.
148	1		18.6611	2	1	3	38	Júlio de Castilhos	Maize	Enterobacter sp.	Enterobacter sp.
126	1		30.2197	2	1	3	38	Júlio de Castilhos	Maize	Enterobacter sp.	Enterobacter sp.
67	1	1	0	1	1	3	39	Vacaria	Maize	Enterobacter sp.	Enterobacter sp.
69	2		14.2678	2	1	3	39	Vacaria	Maize	Enterobacter sp.	Enterobacter sp.
61	2	1	21.0146	2	1	3	39	Vacaria	Maize	Enterobacter sp.	Enterobacter sp.
70	2	1	30.1151	2	1	3	39	Vacaria	Maize	Enterobacter sp.	Enterobacter sp.
88	2		34.4038	2	1	3	39	Vacaria	Maize	Enterobacter sp.	Enterobacter sp.
84	2		53.1799	2	1	3	39	Vacaria	Maize	Enterobacter sp.	Enterobacter sp.
64	2	1	57.6778	2	1	3	39	Vacaria	Maize	Enterobacter sp.	Enterobacter sp.
72	1		81.5272	3	1	3	39	Vacaria	Maize	Enterobacter sp.	Enterobacter sp.
114	3	1	1.50628	1	2	3	39	Vacaria	Maize	Enterobacter sp.	Enterobacter sp.
108	1		5.01046	1	2	3	39	Vacaria	Maize	Enterobacter sp.	Enterobacter sp.
117	2	1	6.31799	1	2	3	39	Vacaria	Maize	Enterobacter sp.	Enterobacter sp.
109	2	1	21.1192	2	2	3	39	Vacaria	Maize	Enterobacter sp.	Enterobacter sp.
115	2		32.6255	2	2	3	39	Vacaria	Maize	Enterobacter sp.	Enterobacter sp.
106	1		71.9038	2	2	3	39	Vacaria	Maize	Enterobacter sp.	Enterobacter sp.
100	2		76.1402	2	2	3	39	Vacaria	Maize	Enterobacter sp.	Enterobacter sp.
97	2		101.506	3	2	3	39	Vacaria	Maize	Enterobacter sp.	Enterobacter sp.
242	1	1	17.6151	2	1	3	40	Veranópolis	Maize	Enterobacter sp.	Enterobacter sp.
244	1	1	37.6987	2	1	3	40	Veranópolis	Maize	Enterobacter sp.	Enterobacter sp.
243	1	1	90.8891	3	1	3	40	Veranópolis	Maize	Enterobacter sp.	Enterobacter sp.
246	1	1	130.272	3	1	3	40	Veranópolis	Maize	Enterobacter sp.	Enterobacter sp.
247	1	1	130.272	3	1	3	40	Veranópolis	Maize	Enterobacter sp.	Enterobacter sp.
J151	1	1	0	1	2	3	31	São Joaquim	Native grassland	Enterobacter sp.	Enterobacter sp.
J152	1	1	0	1	2	3	31	São Joaquim	Native grassland	Enterobacter sp.	Enterobacter sp.
J157	1	1	0	1	2	3	31	São Joaquim	Native grassland	Enterobacter sp.	Enterobacter sp.
J158	1	1	0	1	2	3	31	São Joaquim	Native grassland	Enterobacter sp.	Enterobacter sp.
J159	1	1	0	1	2	3	31	São Joaquim	Native grassland	Enterobacter sp.	Enterobacter sp.
J164	1	3	3.88	1	2	3	31	São Joaquim	Native grassland	Enterobacter sp.	Enterobacter sp.
J69	1	3	5.99	1	2	3	31	São Joaquim	Native grassland	Enterobacter sp.	Enterobacter sp.
J61	1	1	10.25	2	2	3	31	São Joaquim	Native grassland	Enterobacter sp.	Enterobacter sp.
J85	1	3	18.24	2	2	3	31	São Joaquim	Native grassland	Enterobacter sp.	Enterobacter sp.
J83	1	2	43.24	2	2	3	31	São Joaquim	Native grassland	Enterobacter sp.	Enterobacter sp.
J86	1	3	45.45	2	2	3	31	São Joaquim	Native grassland	Enterobacter sp.	Enterobacter sp.
J77	1	3	60.63	2	2	3	31	São Joaquim	Native grassland	Enterobacter sp.	Enterobacter sp.
J84	1	2	63.08	2	2	3	31	São Joaquim	Native grassland	Enterobacter sp.	Enterobacter sp.
J65	1	3	64.35	2	2	3	31	São Joaquim	Native grassland	Enterobacter sp.	Enterobacter sp.
J67	1	3	66.3	2	2	3	31	São Joaquim	Native grassland	Enterobacter sp.	Enterobacter sp.
J81	1	2	66.48	2	2	3	31	São Joaquim	Native grassland	Enterobacter sp.	Enterobacter sp.
J63	1	2	71.63	2	2	3	31	São Joaquim	Native grassland	Enterobacter sp.	Enterobacter sp.
J62	1	2	139.04	3	2	3	31	São Joaquim	Native grassland	Enterobacter sp.	Enterobacter sp.
JC26	1	2	26.6486	2	1	3	24	Júlio de Castilhos	Wheat	Enterobacter sp.	Enterobacter sp.
JC28	1	2	129.081	3	1	3	24	Júlio de Castilhos	Wheat	Enterobacter sp.	Enterobacter sp.
JC29	1	2	139.892	3	1	3	24	Júlio de Castilhos	Wheat	Enterobacter sp.	Enterobacter sp.
JC16	1	2	164.757	3	1	3	24	Júlio de Castilhos	Wheat	Enterobacter sp.	Enterobacter sp.
JC19	1	2	178.541	3	1	3	24	Júlio de Castilhos	Wheat	Enterobacter sp.	Enterobacter sp.
JC17	1	2	192.595	3	1	3	24	Júlio de Castilhos	Wheat	Enterobacter sp.	Enterobacter sp.
JC22	1	2	195.838	3	1	3	24	Júlio de Castilhos	Wheat	Enterobacter sp.	Enterobacter sp.
JC23	1	2	246.108	3	1	3	24	Júlio de Castilhos	Wheat	Enterobacter sp.	Enterobacter sp.
JC55	1	2	27.4595	2	2	3	24	Júlio de Castilhos	Wheat	Enterobacter sp.	Enterobacter sp.
JC45	1	2	140.162	3	2	3	24	Júlio de Castilhos	Wheat	Enterobacter sp.	Enterobacter sp.
JC56	1	2	239.622	3	2	3	24	Júlio de Castilhos	Wheat	Enterobacter sp.	Enterobacter sp.
SB60	1	2	120.432	3	2	3	25	São Borja	Wheat	Enterobacter sp.	Enterobacter sp.
SB59	1	2	171.514	3	2	3	25	São Borja	Wheat	Enterobacter sp.	Enterobacter sp.
VA18	1	2	5.24324	1	1	3	26	Vacaria	Wheat	Enterobacter sp.	Enterobacter sp.
CM28	1	1	83.9459	3	1	3	27	Campina das Missões	Wheat	Enterobacter sp.	Enterobacter sp.
GM17	1	3	48.5405	2	1	3	28	Guarani das Missões	Wheat	Enterobacter sp.	Enterobacter sp.
GM14	1	2	93.6757	3	1	3	28	Guarani das Missões	Wheat	Enterobacter sp.	Enterobacter sp.
GM33	1	2	66.6486	2	2	3	28	Guarani das Missões	Wheat	Enterobacter sp.	Enterobacter sp.
BV16	1	1	5.24324	1	1	3	29	Boa Vista do Cadeado	Wheat	Enterobacter sp.	Enterobacter sp.
BV17	1	1	48.8108	2	1	3	29	Boa Vista do Cadeado	Wheat	Enterobacter sp.	Enterobacter sp.
BV22	3	3	70.1622	2	1	3	29	Boa Vista do Cadeado	Wheat	Enterobacter sp.	Enterobacter sp.
BV23.1	3	3	641.784	3	1	3	29	Boa Vista do Cadeado	Wheat	Enterobacter sp.	Enterobacter sp.
BV59	3	3	20.973	2	2	3	29	Boa Vista do Cadeado	Wheat	Enterobacter sp.	Enterobacter sp.
BV35	1	1	161.243	3	2	3	29	Boa Vista do Cadeado	Wheat	Enterobacter sp.	Enterobacter sp.
BV40.1	1	3	278.541	3	2	3	29	Boa Vista do Cadeado	Wheat	Enterobacter sp.	Enterobacter sp.
BV40	1	3	285.838	3	2	3	29	Boa Vista do Cadeado	Wheat	Enterobacter sp.	Enterobacter sp.
P87	2	2	147.73	3	1	2	8	Cachoeirinha	Rice	Escherichia coli	Escherichia coli
P82	1	2	383.135	3	1	2	8	Cachoeirinha	Rice	Escherichia coli	Escherichia coli
C390	1	1	0	1	1	2	14	São Francisco de Assis	Lupinus	Escherichia coli	Escherichia coli
P177	1	1	45.8378	2	2	3	33	Acegua	Rice	Escherichia coli	Escherichia coli
P178	1	3	1.51351	1	2	3	37	Uruguaiana	Rice	Escherichia coli	Escherichia coli
P157	2	2	89.3514	3	2	3	37	Uruguaiana	Rice	Escherichia coli	Escherichia coli
J243	1	2	7.26	1	1	3	32	São Joaquim	Apple	Ewingella sp.	Ewingella sp.
J257	1	1	7.35	1	1	3	32	São Joaquim	Apple	Ewingella sp.	Ewingella sp.
J244	1	2	7.35	1	1	3	32	São Joaquim	Apple	Ewingella sp.	Ewingella sp.
J280	1	2	7.35	1	1	3	32	São Joaquim	Apple	Ewingella sp.	Ewingella sp.
J246	1	2	7.98	1	1	3	32	São Joaquim	Apple	Ewingella sp.	Ewingella sp.
J242	1	2	8.69	1	1	3	32	São Joaquim	Apple	Ewingella sp.	Ewingella sp.
J279	1	3	9.23	1	1	3	32	São Joaquim	Apple	Ewingella sp.	Ewingella sp.
J249	1	2	9.5	1	1	3	32	São Joaquim	Apple	Ewingella sp.	Ewingella sp.
J255	1	1	10.03	2	1	3	32	São Joaquim	Apple	Ewingella sp.	Ewingella sp.
J292	1	1	10.62	2	1	3	32	São Joaquim	Apple	Ewingella sp.	Ewingella sp.
J265	1	2	10.7	2	1	3	32	São Joaquim	Apple	Ewingella sp.	Ewingella sp.
J256	1	1	13.7	2	1	3	32	São Joaquim	Apple	Ewingella sp.	Ewingella sp.
J241	1	2	14.59	2	1	3	32	São Joaquim	Apple	Ewingella sp.	Ewingella sp.
J251	1	1	16.2	2	1	3	32	São Joaquim	Apple	Ewingella sp.	Ewingella sp.
J252	1	1	16.64	2	1	3	32	São Joaquim	Apple	Ewingella sp.	Ewingella sp.
J262	1	1	18.62	2	1	3	32	São Joaquim	Apple	Ewingella sp.	Ewingella sp.
J272	1	2	19.77	2	1	3	32	São Joaquim	Apple	Ewingella sp.	Ewingella sp.
J294	1	2	21.32	2	1	3	32	São Joaquim	Apple	Ewingella sp.	Ewingella sp.
J276	1	1	23.12	2	1	3	32	São Joaquim	Apple	Ewingella sp.	Ewingella sp.
J275	1	1	24.75	2	1	3	32	São Joaquim	Apple	Ewingella sp.	Ewingella sp.
J271	1	2	25.9	2	1	3	32	São Joaquim	Apple	Ewingella sp.	Ewingella sp.
J285	1	2	34.23	2	1	3	32	São Joaquim	Apple	Ewingella sp.	Ewingella sp.
J186	1	2	18.28	2	2	3	32	São Joaquim	Apple	Ewingella sp.	Ewingella sp.
J205	1	2	11.02	2	2	3	32	São Joaquim	Apple	Ewingella sp.	Ewingella sp.
J203	1	3	14.23	2	2	3	32	São Joaquim	Apple	Ewingella sp.	Ewingella sp.
J211	1	2	29.24	2	2	3	32	São Joaquim	Apple	Ewingella sp.	Ewingella sp.
36Vac	1	3	99.8919	3	1	2	20	Vacaria	Sunflower	Grimontella sp.	Grimontella sp.
37Vi	1	3	82.0541	3	1	3	36	Viamão	Sunflower	Grimontella sp.	Grimontella sp.
36Vi	1	3	90.1622	3	1	3	36	Viamão	Sunflower	Grimontella sp.	Grimontella sp.
12Vi	1	3	103.405	3	1	3	36	Viamão	Sunflower	Grimontella sp.	Grimontella sp.
35Vi	1	3	105.568	3	1	3	36	Viamão	Sunflower	Grimontella sp.	Grimontella sp.
32Vi	1	3	118.541	3	1	3	36	Viamão	Sunflower	Grimontella sp.	Grimontella sp.
33Vi	1	3	124.486	3	1	3	36	Viamão	Sunflower	Grimontella sp.	Grimontella sp.
34Vi	1	3	146.378	3	1	3	36	Viamão	Sunflower	Grimontella sp.	Grimontella sp.
31Vi	1	3	220.432	3	1	3	36	Viamão	Sunflower	Grimontella sp.	Grimontella sp.
11Vi	1	3	85.5676	3	2	3	36	Viamão	Sunflower	Grimontella sp.	Grimontella sp.
VA30	2	2	6.91892	1	1	3	26	Vacaria	Wheat	Hafnia sp.	Hafnia sp.
VA29	2	2	11.2432	2	1	3	26	Vacaria	Wheat	Hafnia sp.	Hafnia sp.
VA21	2	2	11.7838	2	1	3	26	Vacaria	Wheat	Hafnia sp.	Hafnia sp.
VA27	2	2	13.1351	2	1	3	26	Vacaria	Wheat	Hafnia sp.	Hafnia sp.
VA25	3	2	17.7297	2	1	3	26	Vacaria	Wheat	Hafnia sp.	Hafnia sp.
J199	1	3	6.73	1	2	3	32	São Joaquim	Apple	Hafnia sp.	Hafnia sp.
C274	1	1	0	1	1	1	2	São Francisco de Assis	Lupinus	Herbaspirillum sp.	Herbaspirillum sp.
C270	1	2	2.15844	1	1	1	2	São Francisco de Assis	Lupinus	Herbaspirillum sp.	Herbaspirillum sp.
C269	1	2	2.91984	1	1	1	2	São Francisco de Assis	Lupinus	Herbaspirillum sp.	Herbaspirillum sp.
C330	1	1	4.46737	1	1	1	2	São Francisco de Assis	Lupinus	Herbaspirillum sp.	Herbaspirillum sp.
C266	1	2	37.4125	2	1	1	2	São Francisco de Assis	Lupinus	Herbaspirillum sp.	Herbaspirillum sp.
R90	1	1	68.4326	2	2	2	21	Arroio Grande	Rice	Herbaspirillum sp.	Herbaspirillum sp.
C398	1	2	1.41944	1	1	2	13	São Francisco de Assis	Lupinus	Herbaspirillum sp.	Herbaspirillum sp.
C377	1	1	40.5237	2	1	2	14	São Francisco de Assis	Lupinus	Herbaspirillum sp.	Herbaspirillum sp.
R32	1	3	64.22	2	1	3	33	Acegua	Rice	Herbaspirillum sp.	Herbaspirillum sp.
284	1	1	20.2301	2	2	3	40	Veranópolis	Maize	Herbaspirillum sp.	Herbaspirillum sp.
290	1	1	57.5209	2	2	3	40	Veranópolis	Maize	Herbaspirillum sp.	Herbaspirillum sp.
272	1	1	106.475	3	2	3	40	Veranópolis	Maize	Herbaspirillum sp.	Herbaspirillum sp.
SB29	1	1	42.0541	2	1	3	25	São Borja	Wheat	Herbaspirillum sp.	Herbaspirillum sp.
SB23	1	1	61.5135	2	1	3	25	São Borja	Wheat	Herbaspirillum sp.	Herbaspirillum sp.
SB24	1	1	62.0541	2	1	3	25	São Borja	Wheat	Herbaspirillum sp.	Herbaspirillum sp.
SB28	1	1	63.4054	2	1	3	25	São Borja	Wheat	Herbaspirillum sp.	Herbaspirillum sp.
SB45	1	1	63.1351	2	2	3	25	São Borja	Wheat	Herbaspirillum sp.	Herbaspirillum sp.
CM14	1	1	5.24324	1	1	3	27	Campina das Missões	Wheat	Herbaspirillum sp.	Herbaspirillum sp.
BV11	1	1	40.7027	2	1	3	29	Boa Vista do Cadeado	Wheat	Herbaspirillum sp.	Herbaspirillum sp.
BV20	1	1	41.7838	2	1	3	29	Boa Vista do Cadeado	Wheat	Herbaspirillum sp.	Herbaspirillum sp.
BV14	1	1	113.405	3	1	3	29	Boa Vista do Cadeado	Wheat	Herbaspirillum sp.	Herbaspirillum sp.
BV13	1	1	136.108	3	1	3	29	Boa Vista do Cadeado	Wheat	Herbaspirillum sp.	Herbaspirillum sp.
7SG	1	1	15.8378	2	2	3	35	São Gabriel	Sunflower	Herbaspirillum sp.	Herbaspirillum sp.
J207	1	2	14.86	2	2	3	32	São Joaquim	Apple	Herbaspirillum sp.	Herbaspirillum sp.
150	1		27.5523	2	1	3	38	Júlio de Castilhos	Maize	Herbaspirillum sp.	Herbaspirillum sp.
R342	1	3	15.2561	2	1	1	7	Viamão	Rice	Klebsiella sp.	Klebsiella sp.
R335	1	3	28.122	2	1	1	7	Viamão	Rice	Klebsiella sp.	Klebsiella sp.
R301	1	3	2.93902	1	2	1	7	Viamão	Rice	Klebsiella sp.	Klebsiella sp.
R302	1	3	8.06098	1	2	1	7	Viamão	Rice	Klebsiella sp.	Klebsiella sp.
C64	1	3	9.06	1	2	1	5	São Francisco de Assis	Lupinus	Klebsiella sp.	Klebsiella sp.
C66	1	1	9.573	1	2	1	5	São Francisco de Assis	Lupinus	Klebsiella sp.	Klebsiella sp.
P9	1	1	0	1	1	2	8	Cachoeirinha	Rice	Klebsiella sp.	Klebsiella sp.
P45	3	3	119.351	3	2	2	8	Cachoeirinha	Rice	Klebsiella sp.	Klebsiella sp.
17	2	1	0	1	1	2	22	Viamão	Maize	Klebsiella sp.	Klebsiella sp.
18	2	1	0	1	1	2	22	Viamão	Maize	Klebsiella sp.	Klebsiella sp.
14	2		6.26569	1	1	2	22	Viamão	Maize	Klebsiella sp.	Klebsiella sp.
6	2	1	16.0983	2	1	2	22	Viamão	Maize	Klebsiella sp.	Klebsiella sp.
5	2		16.6736	2	1	2	22	Viamão	Maize	Klebsiella sp.	Klebsiella sp.
3	2		16.7782	2	1	2	22	Viamão	Maize	Klebsiella sp.	Klebsiella sp.
20	1	1	29.2259	2	1	2	22	Viamão	Maize	Klebsiella sp.	Klebsiella sp.
13	2		53.2845	2	1	2	22	Viamão	Maize	Klebsiella sp.	Klebsiella sp.
46	2	1	0	1	2	2	22	Viamão	Maize	Klebsiella sp.	Klebsiella sp.
33	2	1	5.58577	1	2	2	22	Viamão	Maize	Klebsiella sp.	Klebsiella sp.
47	2	1	5.63808	1	2	2	22	Viamão	Maize	Klebsiella sp.	Klebsiella sp.
55	2	1	9.50837	1	2	2	22	Viamão	Maize	Klebsiella sp.	Klebsiella sp.
39	2	1	13.9017	2	2	2	22	Viamão	Maize	Klebsiella sp.	Klebsiella sp.
52	3	1	22.2176	2	2	2	22	Viamão	Maize	Klebsiella sp.	Klebsiella sp.
54	2	1	39.2678	2	2	2	22	Viamão	Maize	Klebsiella sp.	Klebsiella sp.
38	2	1	39.5293	2	2	2	22	Viamão	Maize	Klebsiella sp.	Klebsiella sp.
206	3	1	12.5941	2	1	2	23	Rio Grande	Maize	Klebsiella sp.	Klebsiella sp.
192	2	1	24.8849	2	1	2	23	Rio Grande	Maize	Klebsiella sp.	Klebsiella sp.
190	1	1	130.272	3	1	2	23	Rio Grande	Maize	Klebsiella sp.	Klebsiella sp.
203	1	1	130.272	3	1	2	23	Rio Grande	Maize	Klebsiella sp.	Klebsiella sp.
219	2		130.272	3	2	2	23	Rio Grande	Maize	Klebsiella sp.	Klebsiella sp.
R16	1	3	14.76	2	2	3	33	Acegua	Rice	Klebsiella sp.	Klebsiella sp.
R269	1	1	9.89024	1	2	3	37	Uruguaiana	Rice	Klebsiella sp.	Klebsiella sp.
12SG	1	3	32.3243	2	1	3	35	São Gabriel	Sunflower	Klebsiella sp.	Klebsiella sp.
16SG	2	3	36.6486	2	1	3	35	São Gabriel	Sunflower	Klebsiella sp.	Klebsiella sp.
18SG	1	3	44.2162	2	1	3	35	São Gabriel	Sunflower	Klebsiella sp.	Klebsiella sp.
15SG	1	3	46.1081	2	1	3	35	São Gabriel	Sunflower	Klebsiella sp.	Klebsiella sp.
19SG	1	3	46.6486	2	1	3	35	São Gabriel	Sunflower	Klebsiella sp.	Klebsiella sp.
32SG	2	2	209.622	3	1	3	35	São Gabriel	Sunflower	Klebsiella sp.	Klebsiella sp.
33SG	1	2	236.378	3	1	3	35	São Gabriel	Sunflower	Klebsiella sp.	Klebsiella sp.
35SG	1	2	250.703	3	1	3	35	São Gabriel	Sunflower	Klebsiella sp.	Klebsiella sp.
37SG	1	2	252.865	3	1	3	35	São Gabriel	Sunflower	Klebsiella sp.	Klebsiella sp.
31SG	1	2	265.027	3	1	3	35	São Gabriel	Sunflower	Klebsiella sp.	Klebsiella sp.
34SG	1	2	276.108	3	1	3	35	São Gabriel	Sunflower	Klebsiella sp.	Klebsiella sp.
38SG	1	2	296.919	3	1	3	35	São Gabriel	Sunflower	Klebsiella sp.	Klebsiella sp.
39SG	1	2	304.216	3	1	3	35	São Gabriel	Sunflower	Klebsiella sp.	Klebsiella sp.
24SG	1	1	4.48649	1	2	3	35	São Gabriel	Sunflower	Klebsiella sp.	Klebsiella sp.
23SG	1	1	5.56757	1	2	3	35	São Gabriel	Sunflower	Klebsiella sp.	Klebsiella sp.
5SG	1	2	8.81081	1	2	3	35	São Gabriel	Sunflower	Klebsiella sp.	Klebsiella sp.
2SG	1	1	9.89189	1	2	3	35	São Gabriel	Sunflower	Klebsiella sp.	Klebsiella sp.
21SG	1	2	27.4595	2	2	3	35	São Gabriel	Sunflower	Klebsiella sp.	Klebsiella sp.
11SG	1	3	36.9189	2	2	3	35	São Gabriel	Sunflower	Klebsiella sp.	Klebsiella sp.
9SG	1	3	152.324	3	2	3	35	São Gabriel	Sunflower	Klebsiella sp.	Klebsiella sp.
8SG	1	3	162.324	3	2	3	35	São Gabriel	Sunflower	Klebsiella sp.	Klebsiella sp.
10SG	1	3	231.784	3	2	3	35	São Gabriel	Sunflower	Klebsiella sp.	Klebsiella sp.
28SG	1	3	281.784	3	2	3	35	São Gabriel	Sunflower	Klebsiella sp.	Klebsiella sp.
29SG	1	3	286.378	3	2	3	35	São Gabriel	Sunflower	Klebsiella sp.	Klebsiella sp.
30SG	1	3	313.946	3	2	3	35	São Gabriel	Sunflower	Klebsiella sp.	Klebsiella sp.
3SG	1	3	328.811	3	2	3	35	São Gabriel	Sunflower	Klebsiella sp.	Klebsiella sp.
77	1	1	0	1	1	3	39	Vacaria	Maize	Klebsiella sp.	Klebsiella sp.
86	1	1	36.2343	2	1	3	39	Vacaria	Maize	Klebsiella sp.	Klebsiella sp.
94	1	1	61.6527	2	2	3	39	Vacaria	Maize	Klebsiella sp.	Klebsiella sp.
250	1	1	10.7636	2	1	3	40	Veranópolis	Maize	Klebsiella sp.	Klebsiella sp.
248	1	1	22.9498	2	1	3	40	Veranópolis	Maize	Klebsiella sp.	Klebsiella sp.
265	1	1	61.2343	2	1	3	40	Veranópolis	Maize	Klebsiella sp.	Klebsiella sp.
261	1	1	86.0774	3	1	3	40	Veranópolis	Maize	Klebsiella sp.	Klebsiella sp.
249	1	1	97.8452	3	1	3	40	Veranópolis	Maize	Klebsiella sp.	Klebsiella sp.
245	1	1	106.475	3	1	3	40	Veranópolis	Maize	Klebsiella sp.	Klebsiella sp.
241	1	1	115.68	3	1	3	40	Veranópolis	Maize	Klebsiella sp.	Klebsiella sp.
255	1	1	115.68	3	1	3	40	Veranópolis	Maize	Klebsiella sp.	Klebsiella sp.
276	1	1	11.3389	2	2	3	40	Veranópolis	Maize	Klebsiella sp.	Klebsiella sp.
294	1	1	18.0858	2	2	3	40	Veranópolis	Maize	Klebsiella sp.	Klebsiella sp.
275	1	1	48.2636	2	2	3	40	Veranópolis	Maize	Klebsiella sp.	Klebsiella sp.
297	1	1	100.146	3	2	3	40	Veranópolis	Maize	Klebsiella sp.	Klebsiella sp.
300	1	1	109.142	3	2	3	40	Veranópolis	Maize	Klebsiella sp.	Klebsiella sp.
296	1	1	130.272	3	2	3	40	Veranópolis	Maize	Klebsiella sp.	Klebsiella sp.
298	1	1	130.272	3	2	3	40	Veranópolis	Maize	Klebsiella sp.	Klebsiella sp.
GM11	2	3	68.5405	2	1	3	28	Guarani das Missões	Wheat	Klebsiella sp.	Klebsiella sp.
GM12	2	3	79.0811	2	1	3	28	Guarani das Missões	Wheat	Klebsiella sp.	Klebsiella sp.
GM23	1	2	79.6216	2	1	3	28	Guarani das Missões	Wheat	Klebsiella sp.	Klebsiella sp.
GM51	2	3	5.24324	1	2	3	28	Guarani das Missões	Wheat	Klebsiella sp.	Klebsiella sp.
C293	1	2	5.00889	1	1	1	2	São Francisco de Assis	Lupinus	Klebsiella sp.	Klebsiella sp.
C276	1	2	6.16962	1	1	1	2	São Francisco de Assis	Lupinus	Klebsiella sp.	Klebsiella sp.
C277	1	1	24.8187	2	1	1	2	São Francisco de Assis	Lupinus	Klebsiella sp.	Klebsiella sp.
24Vac	1	3	0	1	2	2	20	Vacaria	Sunflower	Klebsiella sp.	Klebsiella sp.
C403	1	2	6.32439	1	1	2	13	São Francisco de Assis	Lupinus	Klebsiella sp.	Klebsiella sp.
C427	1	2	6.78868	1	1	2	14	São Francisco de Assis	Lupinus	Klebsiella sp.	Klebsiella sp.
C404	1	1	5.62795	1	1	2	15	São Francisco de Assis	Lupinus	Klebsiella sp.	Klebsiella sp.
C417	1	2	5.78271	1	1	2	16	São Francisco de Assis	Lupinus	Klebsiella sp.	Klebsiella sp.
30	2		2.08159	1	1	2	22	Viamão	Maize	Klebsiella sp.	Klebsiella sp.
41	2	1	8.41004	1	2	2	22	Viamão	Maize	Klebsiella sp.	Klebsiella sp.
40	1	1	10.1883	2	2	2	22	Viamão	Maize	Klebsiella sp.	Klebsiella sp.
45	2	1	12.751	2	2	2	22	Viamão	Maize	Klebsiella sp.	Klebsiella sp.
35	2	1	16.7259	2	2	2	22	Viamão	Maize	Klebsiella sp.	Klebsiella sp.
37	2	1	19.7594	2	2	2	22	Viamão	Maize	Klebsiella sp.	Klebsiella sp.
59	3		24.2573	2	2	2	22	Viamão	Maize	Klebsiella sp.	Klebsiella sp.
36	2	1	35.2406	2	2	2	22	Viamão	Maize	Klebsiella sp.	Klebsiella sp.
189	2	1	20.4916	2	1	2	23	Rio Grande	Maize	Klebsiella sp.	Klebsiella sp.
187	2	1	21.2762	2	1	2	23	Rio Grande	Maize	Klebsiella sp.	Klebsiella sp.
181	2	1	130.272	3	1	2	23	Rio Grande	Maize	Klebsiella sp.	Klebsiella sp.
182	2	1	130.272	3	1	2	23	Rio Grande	Maize	Klebsiella sp.	Klebsiella sp.
183	2	1	130.272	3	1	2	23	Rio Grande	Maize	Klebsiella sp.	Klebsiella sp.
184	2	1	130.272	3	1	2	23	Rio Grande	Maize	Klebsiella sp.	Klebsiella sp.
185	2	1	130.272	3	1	2	23	Rio Grande	Maize	Klebsiella sp.	Klebsiella sp.
188	2	1	130.272	3	1	2	23	Rio Grande	Maize	Klebsiella sp.	Klebsiella sp.
204	2	1	130.272	3	1	2	23	Rio Grande	Maize	Klebsiella sp.	Klebsiella sp.
186	3	1	130.272	3	1	2	23	Rio Grande	Maize	Klebsiella sp.	Klebsiella sp.
233	1		130.272	3	2	2	23	Rio Grande	Maize	Klebsiella sp.	Klebsiella sp.
234	1		130.272	3	2	2	23	Rio Grande	Maize	Klebsiella sp.	Klebsiella sp.
56SG	1	3	33.9459	2	1	3	35	São Gabriel	Sunflower	Klebsiella sp.	Klebsiella sp.
51SG	1	3	39.3514	2	1	3	35	São Gabriel	Sunflower	Klebsiella sp.	Klebsiella sp.
17SG	2	3	44.2162	2	1	3	35	São Gabriel	Sunflower	Klebsiella sp.	Klebsiella sp.
41SG	1	3	29.8919	2	2	3	35	São Gabriel	Sunflower	Klebsiella sp.	Klebsiella sp.
47SG	1	3	32.3243	2	2	3	35	São Gabriel	Sunflower	Klebsiella sp.	Klebsiella sp.
43SG	1	2	38.8108	2	2	3	35	São Gabriel	Sunflower	Klebsiella sp.	Klebsiella sp.
144	1	1	0	1	1	3	38	Júlio de Castilhos	Maize	Klebsiella sp.	Klebsiella sp.
142	1		7.73013	1	1	3	38	Júlio de Castilhos	Maize	Klebsiella sp.	Klebsiella sp.
141	1		17.4582	2	1	3	38	Júlio de Castilhos	Maize	Klebsiella sp.	Klebsiella sp.
129	2	1	22.5314	2	1	3	38	Júlio de Castilhos	Maize	Klebsiella sp.	Klebsiella sp.
C280	1	2	7.94941	1	1	1	2	São Francisco de Assis	Lupinus	Leclercia sp.	Leclercia sp.
C347	1	2	6.88358	1	1	2	13	São Francisco de Assis	Lupinus	Leclercia sp.	Leclercia sp.
C447	1	1	8.3571	1	1	2	14	São Francisco de Assis	Lupinus	Leclercia sp.	Leclercia sp.
C429	1	3	0	1	1	2	15	São Francisco de Assis	Lupinus	Leclercia sp.	Leclercia sp.
C406	1	1	9.65181	1	1	2	15	São Francisco de Assis	Lupinus	Leclercia sp.	Leclercia sp.
C344	1	2	5.38318	1	1	2	16	São Francisco de Assis	Lupinus	Leclercia sp.	Leclercia sp.
C235	1	1	0	1	2	2	16	São Francisco de Assis	Lupinus	Leclercia sp.	Leclercia sp.
C234	1	2	0	1	2	2	16	São Francisco de Assis	Lupinus	Leclercia sp.	Leclercia sp.
C247	1	2	4.3961	1	2	2	16	São Francisco de Assis	Lupinus	Leclercia sp.	Leclercia sp.
C246	1	2	5.2403	1	2	2	16	São Francisco de Assis	Lupinus	Leclercia sp.	Leclercia sp.
C224	1	3	5.2403	1	2	2	16	São Francisco de Assis	Lupinus	Leclercia sp.	Leclercia sp.
C258	1	2	5.5649	1	2	2	16	São Francisco de Assis	Lupinus	Leclercia sp.	Leclercia sp.
C179	1	2	10.3052	2	2	2	16	São Francisco de Assis	Lupinus	Leclercia sp.	Leclercia sp.
C178	1	2	11.6039	2	2	2	16	São Francisco de Assis	Lupinus	Leclercia sp.	Leclercia sp.
C239	1	3	15	2	2	2	16	São Francisco de Assis	Lupinus	Leclercia sp.	Leclercia sp.
J115	1	2	44.49	2	2	3	30	São Joaquim	Apple	Leclercia sp.	Leclercia sp.
J300	1	1	27.61	2	1	3	32	São Joaquim	Apple	Leclercia sp.	Leclercia sp.
J194	1	1	11.64	2	2	3	32	São Joaquim	Apple	Leclercia sp.	Leclercia sp.
J221	3	1	15.84	2	2	3	32	São Joaquim	Apple	Leclercia sp.	Leclercia sp.
J232	1	1	20.31	2	2	3	32	São Joaquim	Apple	Leclercia sp.	Leclercia sp.
J220	1	1	21.47	2	2	3	32	São Joaquim	Apple	Leclercia sp.	Leclercia sp.
J188	1	2	22.1	2	2	3	32	São Joaquim	Apple	Leclercia sp.	Leclercia sp.
J209	1	2	22.54	2	2	3	32	São Joaquim	Apple	Leclercia sp.	Leclercia sp.
J229	1	2	22.74	2	2	3	32	São Joaquim	Apple	Leclercia sp.	Leclercia sp.
J210	1	1	23.7	2	2	3	32	São Joaquim	Apple	Leclercia sp.	Leclercia sp.
J193	1	1	24.51	2	2	3	32	São Joaquim	Apple	Leclercia sp.	Leclercia sp.
J213	1	2	24.51	2	2	3	32	São Joaquim	Apple	Leclercia sp.	Leclercia sp.
J192	1	2	25.49	2	2	3	32	São Joaquim	Apple	Leclercia sp.	Leclercia sp.
J212	1	2	30.23	2	2	3	32	São Joaquim	Apple	Leclercia sp.	Leclercia sp.
J189	1	2	34.16	2	2	3	32	São Joaquim	Apple	Leclercia sp.	Leclercia sp.
J231	1	2	47.92	2	2	3	32	São Joaquim	Apple	Leclercia sp.	Leclercia sp.
SB22	1	1	41.7838	2	1	3	25	São Borja	Wheat	Leclercia sp.	Leclercia sp.
SB35	1	1	31.7838	2	2	3	25	São Borja	Wheat	Leclercia sp.	Leclercia sp.
SB58	1	2	115.297	3	2	3	25	São Borja	Wheat	Leclercia sp.	Leclercia sp.
SB56	1	2	117.459	3	2	3	25	São Borja	Wheat	Leclercia sp.	Leclercia sp.
SB54	1	2	136.108	3	2	3	25	São Borja	Wheat	Leclercia sp.	Leclercia sp.
SB57	1	2	158.811	3	2	3	25	São Borja	Wheat	Leclercia sp.	Leclercia sp.
VA8	1	1	48.8108	2	1	3	26	Vacaria	Wheat	Leclercia sp.	Leclercia sp.
VA11	3	2	100.162	3	1	3	26	Vacaria	Wheat	Leclercia sp.	Leclercia sp.
C53	1	1	6.834	1	2	1	6	São Francisco de Assis	Lupinus	Leifsonia sp.	Leifsonia sp.
J156	1	3	2.84	1	2	3	31	São Joaquim	Native grassland	Leifsonia sp.	Leifsonia sp.
J177	1	3	7.11	1	2	3	31	São Joaquim	Native grassland	Leifsonia sp.	Leifsonia sp.
J175	1	2	9.4	1	2	3	31	São Joaquim	Native grassland	Leifsonia sp.	Leifsonia sp.
J178	1	1	20.96	2	2	3	31	São Joaquim	Native grassland	Leifsonia sp.	Leifsonia sp.
J162	1	3	3.46	1	2	3	31	São Joaquim	Native grassland	Luteibacter sp.	Luteibacter sp.
JC13	1	1	0.285	1	1	3	24	Júlio de Castilhos	Wheat	Luteibacter sp.	Luteibacter sp.
JC52	2	1	0.108108	1	2	3	24	Júlio de Castilhos	Wheat	Luteibacter sp.	Luteibacter sp.
GM60	1	1	2.27027	1	2	3	28	Guarani das Missões	Wheat	Luteibacter sp.	Luteibacter sp.
GM50	1	1	52.8649	2	2	3	28	Guarani das Missões	Wheat	Luteibacter sp.	Luteibacter sp.
J72	1	3	7.59	1	2	3	31	São Joaquim	Native grassland	Luteibacter sp.	Luteibacter sp.
56E	1	1	9.89189	1	1	2	19	Encruzilhada do Sul	Sunflower	Microbacterium sp.	Microbacterium sp.
53Vac	1	1	18.5405	2	1	2	20	Vacaria	Sunflower	Microbacterium sp.	Microbacterium sp.
42Vac	1	1	43.1351	2	2	2	20	Vacaria	Sunflower	Microbacterium sp.	Microbacterium sp.
238	1	1	0	1	2	2	23	Rio Grande	Maize	Microbacterium sp.	Microbacterium sp.
232	1	1	39.5293	2	2	2	23	Rio Grande	Maize	Microbacterium sp.	Microbacterium sp.
173	3		5.01046	1	2	3	38	Júlio de Castilhos	Maize	Microbacterium sp.	Microbacterium sp.
J88	1	1	15.72	2	2	3	31	São Joaquim	Native grassland	Microbacterium sp.	Microbacterium sp.
J87	1	1	26.98	2	2	3	31	São Joaquim	Native grassland	Microbacterium sp.	Microbacterium sp.
VA1	1	2	17.1892	2	1	3	26	Vacaria	Wheat	Microbacterium sp.	Microbacterium sp.
CM35	1	1	66.6486	2	2	3	27	Campina das Missões	Wheat	Microbacterium sp.	Microbacterium sp.
CM34	1	1	67.1892	2	2	3	27	Campina das Missões	Wheat	Microbacterium sp.	Microbacterium sp.
CM33	1	1	68	2	2	3	27	Campina das Missões	Wheat	Microbacterium sp.	Microbacterium sp.
18E	1	1	8	1	1	2	19	Encruzilhada do Sul	Sunflower	Novosphingobium sp.	Novosphingobium sp.
37E	1	2	10.1622	2	1	2	19	Encruzilhada do Sul	Sunflower	Novosphingobium sp.	Novosphingobium sp.
54SG	1	1	26.3784	2	1	3	35	São Gabriel	Sunflower	Novosphingobium sp.	Novosphingobium sp.
53SG	1	1	40.4324	2	1	3	35	São Gabriel	Sunflower	Novosphingobium sp.	Novosphingobium sp.
VA17	1	1	3.13514	1	1	3	26	Vacaria	Wheat	Novosphingobium sp.	Novosphingobium sp.
C414	1	1	101	3	1	2	15	São Francisco de Assis	Lupinus	Ochrobactrum sp.	Ochrobactrum sp.
P136	1	1	17.4595	2	1	3	33	Acegua	Rice	Ochrobactrum sp.	Ochrobactrum sp.
JC9	1	1	10.7027	2	1	3	24	Júlio de Castilhos	Wheat	Ochrobactrum sp.	Ochrobactrum sp.
VA16	1	1	29.6216	2	1	3	26	Vacaria	Wheat	Ochrobactrum sp.	Ochrobactrum sp.
VA41	1	2	19.8919	2	2	3	26	Vacaria	Wheat	Ochrobactrum sp.	Ochrobactrum sp.
R140	1	1	16.92	2	2	2	17	Cachoeirinha	Rice	Paenibacillus sp.	Paenibacillus sp.
239	2	1	74.1527	2	2	2	23	Rio Grande	Maize	Paenibacillus sp.	Paenibacillus sp.
P172	1	2	28.5405	2	2	3	33	Acegua	Rice	Paenibacillus sp.	Paenibacillus sp.
P173	2	3	40.973	2	2	3	37	Uruguaiana	Rice	Paenibacillus sp.	Paenibacillus sp.
J111	1	2	20.44	2	2	3	30	São Joaquim	Apple	Paenibacillus sp.	Paenibacillus sp.
89	2		6.10879	1	1	3	39	Vacaria	Maize	Paenibacillus sp.	Paenibacillus sp.
R323	1	2	2.20732	1	2	1	7	Viamão	Rice	Pandoraea sp.	Pandoraea sp.
C262	3	3	0	1	1	1	2	São Francisco de Assis	Lupinus	Pandoraea sp.	Pandoraea sp.
C263	3	3	0	1	1	1	2	São Francisco de Assis	Lupinus	Pandoraea sp.	Pandoraea sp.
C316	1	1	3.46125	1	1	1	2	São Francisco de Assis	Lupinus	Pandoraea sp.	Pandoraea sp.
C278	1	1	3.92555	1	1	1	2	São Francisco de Assis	Lupinus	Pandoraea sp.	Pandoraea sp.
C279	1	1	4.85413	1	1	1	2	São Francisco de Assis	Lupinus	Pandoraea sp.	Pandoraea sp.
C315	3	3	7.40774	1	1	1	2	São Francisco de Assis	Lupinus	Pandoraea sp.	Pandoraea sp.
R135	3	3	2.32	1	2	2	17	Cachoeirinha	Rice	Pandoraea sp.	Pandoraea sp.
R137	1	3	3.68	1	2	2	17	Cachoeirinha	Rice	Pandoraea sp.	Pandoraea sp.
R125	1	3	6.92	1	2	2	17	Cachoeirinha	Rice	Pandoraea sp.	Pandoraea sp.
R183	1	3	4.76	1	2	2	18	Santa Vitória do Palmar	Rice	Pandoraea sp.	Pandoraea sp.
C396	3	3	1.10593	1	1	2	13	São Francisco de Assis	Lupinus	Pandoraea sp.	Pandoraea sp.
C391	3	3	1.91211	1	1	2	14	São Francisco de Assis	Lupinus	Pandoraea sp.	Pandoraea sp.
C422	2	3	4.93151	1	1	2	15	São Francisco de Assis	Lupinus	Pandoraea sp.	Pandoraea sp.
C393	1	2	0	1	1	2	16	São Francisco de Assis	Lupinus	Pandoraea sp.	Pandoraea sp.
C100	3	1	9.63	1	2	2	10	São Francisco de Assis	Native grassland	Pandoraea sp.	Pandoraea sp.
C145	1	1	8.945	1	2	2	12	São Francisco de Assis	Native grassland	Pandoraea sp.	Pandoraea sp.
JC53	1	2	6.37838	1	2	3	24	Júlio de Castilhos	Wheat	Pandoraea sp.	Pandoraea sp.
R322	1	2	9.03659	1	2	1	7	Viamão	Rice	Pantoea sp.	Pantoea sp.
R305	3	1	12.6951	2	2	1	7	Viamão	Rice	Pantoea sp.	Pantoea sp.
R304	3	3	17.1463	2	2	1	7	Viamão	Rice	Pantoea sp.	Pantoea sp.
R312	1	2	18.4878	2	2	1	7	Viamão	Rice	Pantoea sp.	Pantoea sp.
R306	1	3	19.1585	2	2	1	7	Viamão	Rice	Pantoea sp.	Pantoea sp.
P72	1	1	0	1	1	2	8	Cachoeirinha	Rice	Pantoea sp.	Pantoea sp.
P104	2	2	97.7297	3	2	2	8	Cachoeirinha	Rice	Pantoea sp.	Pantoea sp.
P108	2	2	104.216	3	2	2	8	Cachoeirinha	Rice	Pantoea sp.	Pantoea sp.
P103	2	3	150.703	3	2	2	8	Cachoeirinha	Rice	Pantoea sp.	Pantoea sp.
P102	1	2	235.297	3	2	2	8	Cachoeirinha	Rice	Pantoea sp.	Pantoea sp.
P10	3	2	19.3514	2	1	2	8	Cachoeirinha	Rice	Pantoea sp.	Pantoea sp.
R175	1	3	7.73	1	1	2	17	Cachoeirinha	Rice	Pantoea sp.	Pantoea sp.
R180	2	2	12.32	2	1	2	17	Cachoeirinha	Rice	Pantoea sp.	Pantoea sp.
R179	2	2	13.68	2	1	2	17	Cachoeirinha	Rice	Pantoea sp.	Pantoea sp.
R178	2	3	23.95	2	1	2	17	Cachoeirinha	Rice	Pantoea sp.	Pantoea sp.
R129	2	3	1.78	1	2	2	17	Cachoeirinha	Rice	Pantoea sp.	Pantoea sp.
R150	3	3	88.54	3	2	2	17	Cachoeirinha	Rice	Pantoea sp.	Pantoea sp.
R133	2	3	125.84	3	2	2	17	Cachoeirinha	Rice	Pantoea sp.	Pantoea sp.
R131	1	3	307.73	3	2	2	17	Cachoeirinha	Rice	Pantoea sp.	Pantoea sp.
R197	1	3	18.81	2	2	2	18	Santa Vitória do Palmar	Rice	Pantoea sp.	Pantoea sp.
C432	1	1	0	1	1	2	16	São Francisco de Assis	Lupinus	Pantoea sp.	Pantoea sp.
P155	3	3	46.6486	2	2	3	37	Uruguaiana	Rice	Pantoea sp.	Pantoea sp.
R288	2	3	16.7805	2	1	3	37	Uruguaiana	Rice	Pantoea sp.	Pantoea sp.
4SG	1	3	320.973	3	2	3	35	São Gabriel	Sunflower	Pantoea sp.	Pantoea sp.
1SG	1	3	346.919	3	2	3	35	São Gabriel	Sunflower	Pantoea sp.	Pantoea sp.
J43	1	1	3.68	1	1	3	30	São Joaquim	Apple	Pantoea sp.	Pantoea sp.
J31	1	2	26.92	2	1	3	30	São Joaquim	Apple	Pantoea sp.	Pantoea sp.
J44	1	1	29.05	2	1	3	30	São Joaquim	Apple	Pantoea sp.	Pantoea sp.
J42	1	2	29.41	2	1	3	30	São Joaquim	Apple	Pantoea sp.	Pantoea sp.
J35	1	1	29.76	2	1	3	30	São Joaquim	Apple	Pantoea sp.	Pantoea sp.
154	1		9.29916	1	2	3	38	Júlio de Castilhos	Maize	Pantoea sp.	Pantoea sp.
157	2		17.3536	2	2	3	38	Júlio de Castilhos	Maize	Pantoea sp.	Pantoea sp.
155	1		25.8264	2	2	3	38	Júlio de Castilhos	Maize	Pantoea sp.	Pantoea sp.
62	1	1	14.0063	2	1	3	39	Vacaria	Maize	Pantoea sp.	Pantoea sp.
259	2	1	80.5858	3	1	3	40	Veranópolis	Maize	Pantoea sp.	Pantoea sp.
263	1	1	106.475	3	1	3	40	Veranópolis	Maize	Pantoea sp.	Pantoea sp.
VA37	2	2	126.108	3	2	3	26	Vacaria	Wheat	Pantoea sp.	Pantoea sp.
VA50	2	2	128.541	3	2	3	26	Vacaria	Wheat	Pantoea sp.	Pantoea sp.
GM59	1	3	50.4324	2	2	3	28	Guarani das Missões	Wheat	Pantoea sp.	Pantoea sp.
BV28	1	2	14.2162	2	1	3	29	Boa Vista do Cadeado	Wheat	Pantoea sp.	Pantoea sp.
BV27	1	2	49.3514	2	1	3	29	Boa Vista do Cadeado	Wheat	Pantoea sp.	Pantoea sp.
BV26	1	2	62.0541	2	1	3	29	Boa Vista do Cadeado	Wheat	Pantoea sp.	Pantoea sp.
BV21	1	3	115.568	3	1	3	29	Boa Vista do Cadeado	Wheat	Pantoea sp.	Pantoea sp.
BV33	1	2	20.4324	2	2	3	29	Boa Vista do Cadeado	Wheat	Pantoea sp.	Pantoea sp.
BV43	1	2	78	2	2	3	29	Boa Vista do Cadeado	Wheat	Pantoea sp.	Pantoea sp.
R356	2	2	0.865854	1	1	1	7	Viamão	Rice	Pseudomonas sp.	Pseudomonas sp.
R351	2	2	2.20732	1	1	1	7	Viamão	Rice	Pseudomonas sp.	Pseudomonas sp.
R321	3	2	3.91463	1	2	1	7	Viamão	Rice	Pseudomonas sp.	Pseudomonas sp.
C265	1	2	0	1	1	1	2	São Francisco de Assis	Lupinus	Pseudomonas sp.	Pseudomonas sp.
C275	1	2	0	1	1	1	2	São Francisco de Assis	Lupinus	Pseudomonas sp.	Pseudomonas sp.
C267	1	2	3.34533	1	1	1	2	São Francisco de Assis	Lupinus	Pseudomonas sp.	Pseudomonas sp.
C268	1	3	4.82333	1	1	1	2	São Francisco de Assis	Lupinus	Pseudomonas sp.	Pseudomonas sp.
C294	1	2	6.16962	1	1	1	2	São Francisco de Assis	Lupinus	Pseudomonas sp.	Pseudomonas sp.
C296	1	2	7.17559	1	1	1	2	São Francisco de Assis	Lupinus	Pseudomonas sp.	Pseudomonas sp.
C295	1	2	13.0566	2	1	1	2	São Francisco de Assis	Lupinus	Pseudomonas sp.	Pseudomonas sp.
C79	1	2	6.663	1	2	1	5	São Francisco de Assis	Lupinus	Pseudomonas sp.	Pseudomonas sp.
C82	1	2	7.006	1	2	1	5	São Francisco de Assis	Lupinus	Pseudomonas sp.	Pseudomonas sp.
C80	1	1	7.177	1	2	1	5	São Francisco de Assis	Lupinus	Pseudomonas sp.	Pseudomonas sp.
C81	1	1	7.69	1	2	1	5	São Francisco de Assis	Lupinus	Pseudomonas sp.	Pseudomonas sp.
C83	1	3	7.975	1	2	1	5	São Francisco de Assis	Lupinus	Pseudomonas sp.	Pseudomonas sp.
C67	2	2	8.546	1	2	1	5	São Francisco de Assis	Lupinus	Pseudomonas sp.	Pseudomonas sp.
C68	3	2	9.003	1	2	1	5	São Francisco de Assis	Lupinus	Pseudomonas sp.	Pseudomonas sp.
P76	2	3	36.6486	2	1	2	8	Cachoeirinha	Rice	Pseudomonas sp.	Pseudomonas sp.
P78	1	3	55.2973	2	1	2	8	Cachoeirinha	Rice	Pseudomonas sp.	Pseudomonas sp.
P73	2	2	133.676	3	1	2	8	Cachoeirinha	Rice	Pseudomonas sp.	Pseudomonas sp.
P115	3	2	8.81081	1	2	2	8	Cachoeirinha	Rice	Pseudomonas sp.	Pseudomonas sp.
R172	3	3	6.65	1	1	2	17	Cachoeirinha	Rice	Pseudomonas sp.	Pseudomonas sp.
R171	1	3	19.89	2	1	2	17	Cachoeirinha	Rice	Pseudomonas sp.	Pseudomonas sp.
R177	1	3	22.32	2	1	2	17	Cachoeirinha	Rice	Pseudomonas sp.	Pseudomonas sp.
R147	1	1	0	1	2	2	17	Cachoeirinha	Rice	Pseudomonas sp.	Pseudomonas sp.
R146	2	3	25.3	2	2	2	17	Cachoeirinha	Rice	Pseudomonas sp.	Pseudomonas sp.
R233	1	3	8.54	1	1	2	18	Santa Vitória do Palmar	Rice	Pseudomonas sp.	Pseudomonas sp.
R232	2	3	19.62	2	1	2	18	Santa Vitória do Palmar	Rice	Pseudomonas sp.	Pseudomonas sp.
R189	1	3	12.59	2	2	2	18	Santa Vitória do Palmar	Rice	Pseudomonas sp.	Pseudomonas sp.
R206	1	3	12.86	2	2	2	18	Santa Vitória do Palmar	Rice	Pseudomonas sp.	Pseudomonas sp.
R210	1	3	14.49	2	2	2	18	Santa Vitória do Palmar	Rice	Pseudomonas sp.	Pseudomonas sp.
R203	1	3	23.41	2	2	2	18	Santa Vitória do Palmar	Rice	Pseudomonas sp.	Pseudomonas sp.
R200	1	3	44.76	2	2	2	18	Santa Vitória do Palmar	Rice	Pseudomonas sp.	Pseudomonas sp.
R204	1	3	46.92	2	2	2	18	Santa Vitória do Palmar	Rice	Pseudomonas sp.	Pseudomonas sp.
R209	1	3	60.16	2	2	2	18	Santa Vitória do Palmar	Rice	Pseudomonas sp.	Pseudomonas sp.
R114	1	2	14.6685	2	1	2	21	Arroio Grande	Rice	Pseudomonas sp.	Pseudomonas sp.
45Vac	1	3	0	1	2	2	20	Vacaria	Sunflower	Pseudomonas sp.	Pseudomonas sp.
50Vac	1	3	0	1	2	2	20	Vacaria	Sunflower	Pseudomonas sp.	Pseudomonas sp.
10Vac	1	3	10.4324	2	2	2	20	Vacaria	Sunflower	Pseudomonas sp.	Pseudomonas sp.
C339	1	1	0	1	1	2	13	São Francisco de Assis	Lupinus	Pseudomonas sp.	Pseudomonas sp.
C425	1	2	3.84816	1	1	2	13	São Francisco de Assis	Lupinus	Pseudomonas sp.	Pseudomonas sp.
C371	1	1	10.1059	2	1	2	13	São Francisco de Assis	Lupinus	Pseudomonas sp.	Pseudomonas sp.
C370	1	1	0	1	1	2	14	São Francisco de Assis	Lupinus	Pseudomonas sp.	Pseudomonas sp.
C372	1	1	4.30827	1	1	2	14	São Francisco de Assis	Lupinus	Pseudomonas sp.	Pseudomonas sp.
C435	2	1	11.6039	2	1	2	14	São Francisco de Assis	Lupinus	Pseudomonas sp.	Pseudomonas sp.
C373	1	2	0	1	1	2	15	São Francisco de Assis	Lupinus	Pseudomonas sp.	Pseudomonas sp.
C428	1	1	5.381	1	1	2	15	São Francisco de Assis	Lupinus	Pseudomonas sp.	Pseudomonas sp.
C369	1	2	21.1438	2	1	2	15	São Francisco de Assis	Lupinus	Pseudomonas sp.	Pseudomonas sp.
C368	1	1	3.8156	1	1	2	16	São Francisco de Assis	Lupinus	Pseudomonas sp.	Pseudomonas sp.
C438	1	1	5.9545	1	1	2	16	São Francisco de Assis	Lupinus	Pseudomonas sp.	Pseudomonas sp.
C248	1	2	5.3052	1	2	2	16	São Francisco de Assis	Lupinus	Pseudomonas sp.	Pseudomonas sp.
25	1	1	7.10251	1	1	2	22	Viamão	Maize	Pseudomonas sp.	Pseudomonas sp.
56	2		15.2615	2	2	2	22	Viamão	Maize	Pseudomonas sp.	Pseudomonas sp.
R51	3	3	14.22	2	1	3	33	Acegua	Rice	Pseudomonas sp.	Pseudomonas sp.
R22	1	3	14.49	2	2	3	33	Acegua	Rice	Pseudomonas sp.	Pseudomonas sp.
R24	1	3	16.11	2	2	3	33	Acegua	Rice	Pseudomonas sp.	Pseudomonas sp.
R30	1	3	17.46	2	2	3	33	Acegua	Rice	Pseudomonas sp.	Pseudomonas sp.
R21	1	3	19.08	2	2	3	33	Acegua	Rice	Pseudomonas sp.	Pseudomonas sp.
R25	1	3	19.62	2	2	3	33	Acegua	Rice	Pseudomonas sp.	Pseudomonas sp.
R28	2	3	21.24	2	2	3	33	Acegua	Rice	Pseudomonas sp.	Pseudomonas sp.
P132	1	2	90.7027	3	1	3	33	Acegua	Rice	Pseudomonas sp.	Pseudomonas sp.
P180	1	1	13.1351	2	2	3	33	Acegua	Rice	Pseudomonas sp.	Pseudomonas sp.
P169	1	1	0.702703	1	2	3	37	Uruguaiana	Rice	Pseudomonas sp.	Pseudomonas sp.
R295	1	1	50.8659	2	1	3	37	Uruguaiana	Rice	Pseudomonas sp.	Pseudomonas sp.
R262	1	3	8.42683	1	2	3	37	Uruguaiana	Rice	Pseudomonas sp.	Pseudomonas sp.
R268	2	3	14.5854	2	2	3	37	Uruguaiana	Rice	Pseudomonas sp.	Pseudomonas sp.
J144	1	3	14.5	2	1	3	30	São Joaquim	Apple	Pseudomonas sp.	Pseudomonas sp.
J48	1	2	29.23	2	1	3	30	São Joaquim	Apple	Pseudomonas sp.	Pseudomonas sp.
J54	1	2	30.29	2	1	3	30	São Joaquim	Apple	Pseudomonas sp.	Pseudomonas sp.
J149	1	2	48.03	2	1	3	30	São Joaquim	Apple	Pseudomonas sp.	Pseudomonas sp.
J51	1	2	49.27	2	1	3	30	São Joaquim	Apple	Pseudomonas sp.	Pseudomonas sp.
J58	1	3	58.85	2	1	3	30	São Joaquim	Apple	Pseudomonas sp.	Pseudomonas sp.
J114	1	2	19.19	2	2	3	30	São Joaquim	Apple	Pseudomonas sp.	Pseudomonas sp.
J104	1	2	27.41	2	2	3	30	São Joaquim	Apple	Pseudomonas sp.	Pseudomonas sp.
J108	1	2	28.77	2	2	3	30	São Joaquim	Apple	Pseudomonas sp.	Pseudomonas sp.
J8	2	3	53.18	2	2	3	30	São Joaquim	Apple	Pseudomonas sp.	Pseudomonas sp.
J28	1	3	65.42	2	2	3	30	São Joaquim	Apple	Pseudomonas sp.	Pseudomonas sp.
J29	1	2	101.43	3	2	3	30	São Joaquim	Apple	Pseudomonas sp.	Pseudomonas sp.
J284	1	2	31.53	2	1	3	32	São Joaquim	Apple	Pseudomonas sp.	Pseudomonas sp.
J222	1	1	6.46	1	2	3	32	São Joaquim	Apple	Pseudomonas sp.	Pseudomonas sp.
J198	1	3	7.62	1	2	3	32	São Joaquim	Apple	Pseudomonas sp.	Pseudomonas sp.
J191	1	2	7.89	1	2	3	32	São Joaquim	Apple	Pseudomonas sp.	Pseudomonas sp.
J190	3	1	7.89	1	2	3	32	São Joaquim	Apple	Pseudomonas sp.	Pseudomonas sp.
J223	1	2	9.5	1	2	3	32	São Joaquim	Apple	Pseudomonas sp.	Pseudomonas sp.
J236	2	1	10.93	2	2	3	32	São Joaquim	Apple	Pseudomonas sp.	Pseudomonas sp.
J218	1	2	12.71	2	2	3	32	São Joaquim	Apple	Pseudomonas sp.	Pseudomonas sp.
J230	2	3	13.43	2	2	3	32	São Joaquim	Apple	Pseudomonas sp.	Pseudomonas sp.
J206	2	3	13.52	2	2	3	32	São Joaquim	Apple	Pseudomonas sp.	Pseudomonas sp.
J233	2	1	13.61	2	2	3	32	São Joaquim	Apple	Pseudomonas sp.	Pseudomonas sp.
J237	3	1	17.72	2	2	3	32	São Joaquim	Apple	Pseudomonas sp.	Pseudomonas sp.
J240	3	1	19.59	2	2	3	32	São Joaquim	Apple	Pseudomonas sp.	Pseudomonas sp.
J235	1	1	19.95	2	2	3	32	São Joaquim	Apple	Pseudomonas sp.	Pseudomonas sp.
J239	2	2	24.24	2	2	3	32	São Joaquim	Apple	Pseudomonas sp.	Pseudomonas sp.
J225	1	1	31.57	2	2	3	32	São Joaquim	Apple	Pseudomonas sp.	Pseudomonas sp.
J238	2	1	34.78	2	2	3	32	São Joaquim	Apple	Pseudomonas sp.	Pseudomonas sp.
J217	1	2	36.3	2	2	3	32	São Joaquim	Apple	Pseudomonas sp.	Pseudomonas sp.
J196	1	2	46.04	2	2	3	32	São Joaquim	Apple	Pseudomonas sp.	Pseudomonas sp.
65	2	1	13.4833	2	1	3	39	Vacaria	Maize	Pseudomonas sp.	Pseudomonas sp.
83	2		45.8577	2	1	3	39	Vacaria	Maize	Pseudomonas sp.	Pseudomonas sp.
118	2		3.75523	1	2	3	39	Vacaria	Maize	Pseudomonas sp.	Pseudomonas sp.
92	1	1	15.7845	2	2	3	39	Vacaria	Maize	Pseudomonas sp.	Pseudomonas sp.
102	1		26.1925	2	2	3	39	Vacaria	Maize	Pseudomonas sp.	Pseudomonas sp.
107	1		30.6904	2	2	3	39	Vacaria	Maize	Pseudomonas sp.	Pseudomonas sp.
103	1	1	56.8933	2	2	3	39	Vacaria	Maize	Pseudomonas sp.	Pseudomonas sp.
105	1	1	61.6004	2	2	3	39	Vacaria	Maize	Pseudomonas sp.	Pseudomonas sp.
104	1	1	65.8368	2	2	3	39	Vacaria	Maize	Pseudomonas sp.	Pseudomonas sp.
254	1	1	23.4205	2	1	3	40	Veranópolis	Maize	Pseudomonas sp.	Pseudomonas sp.
251	1	1	26.6632	2	1	3	40	Veranópolis	Maize	Pseudomonas sp.	Pseudomonas sp.
260	1	1	30.2197	2	1	3	40	Veranópolis	Maize	Pseudomonas sp.	Pseudomonas sp.
270	1	1	47.1653	2	1	3	40	Veranópolis	Maize	Pseudomonas sp.	Pseudomonas sp.
268	1	1	48.1067	2	1	3	40	Veranópolis	Maize	Pseudomonas sp.	Pseudomonas sp.
266	2	1	58.5669	2	1	3	40	Veranópolis	Maize	Pseudomonas sp.	Pseudomonas sp.
253	1	1	76.1925	2	1	3	40	Veranópolis	Maize	Pseudomonas sp.	Pseudomonas sp.
269	1	1	109.142	3	1	3	40	Veranópolis	Maize	Pseudomonas sp.	Pseudomonas sp.
285	1	1	9.61297	1	2	3	40	Veranópolis	Maize	Pseudomonas sp.	Pseudomonas sp.
281	1	1	12.3326	2	2	3	40	Veranópolis	Maize	Pseudomonas sp.	Pseudomonas sp.
288	1	1	13.2741	2	2	3	40	Veranópolis	Maize	Pseudomonas sp.	Pseudomonas sp.
286	1	1	28.3368	2	2	3	40	Veranópolis	Maize	Pseudomonas sp.	Pseudomonas sp.
280	1	1	35.2406	2	2	3	40	Veranópolis	Maize	Pseudomonas sp.	Pseudomonas sp.
289	1	1	37.8033	2	2	3	40	Veranópolis	Maize	Pseudomonas sp.	Pseudomonas sp.
287	1	1	43.0335	2	2	3	40	Veranópolis	Maize	Pseudomonas sp.	Pseudomonas sp.
277	2	1	49.3619	2	2	3	40	Veranópolis	Maize	Pseudomonas sp.	Pseudomonas sp.
279	1	1	128.703	3	2	3	40	Veranópolis	Maize	Pseudomonas sp.	Pseudomonas sp.
293	1	1	130.272	3	2	3	40	Veranópolis	Maize	Pseudomonas sp.	Pseudomonas sp.
J171	1	3	7.42	1	2	3	31	São Joaquim	Native grassland	Pseudomonas sp.	Pseudomonas sp.
J176	1	2	17.73	2	2	3	31	São Joaquim	Native grassland	Pseudomonas sp.	Pseudomonas sp.
JC18	1	2	79.6216	2	1	3	24	Júlio de Castilhos	Wheat	Pseudomonas sp.	Pseudomonas sp.
JC15	1	3	80.1622	3	1	3	24	Júlio de Castilhos	Wheat	Pseudomonas sp.	Pseudomonas sp.
JC10	1	1	81.2432	3	1	3	24	Júlio de Castilhos	Wheat	Pseudomonas sp.	Pseudomonas sp.
JC32	1	2	0.972973	1	2	3	24	Júlio de Castilhos	Wheat	Pseudomonas sp.	Pseudomonas sp.
JC38	1	2	9.62162	1	2	3	24	Júlio de Castilhos	Wheat	Pseudomonas sp.	Pseudomonas sp.
JC31	1	2	30.7027	2	2	3	24	Júlio de Castilhos	Wheat	Pseudomonas sp.	Pseudomonas sp.
JC48	1	1	39.3514	2	2	3	24	Júlio de Castilhos	Wheat	Pseudomonas sp.	Pseudomonas sp.
JC40	1	2	50.4324	2	2	3	24	Júlio de Castilhos	Wheat	Pseudomonas sp.	Pseudomonas sp.
SB20	1	2	5.83784	1	1	3	25	São Borja	Wheat	Pseudomonas sp.	Pseudomonas sp.
SB19	1	2	12.3243	2	1	3	25	São Borja	Wheat	Pseudomonas sp.	Pseudomonas sp.
SB3	1	2	16.3784	2	1	3	25	São Borja	Wheat	Pseudomonas sp.	Pseudomonas sp.
SB15	1	2	16.9189	2	1	3	25	São Borja	Wheat	Pseudomonas sp.	Pseudomonas sp.
SB6	1	2	19.6216	2	1	3	25	São Borja	Wheat	Pseudomonas sp.	Pseudomonas sp.
SB8	1	2	33.1351	2	1	3	25	São Borja	Wheat	Pseudomonas sp.	Pseudomonas sp.
SB9	1	2	68.5405	2	1	3	25	São Borja	Wheat	Pseudomonas sp.	Pseudomonas sp.
SB10	1	2	340.703	3	1	3	25	São Borja	Wheat	Pseudomonas sp.	Pseudomonas sp.
SB7	1	2	341.784	3	1	3	25	São Borja	Wheat	Pseudomonas sp.	Pseudomonas sp.
SB48	1	2	9.08108	1	2	3	25	São Borja	Wheat	Pseudomonas sp.	Pseudomonas sp.
SB32	1	2	12.8649	2	2	3	25	São Borja	Wheat	Pseudomonas sp.	Pseudomonas sp.
SB38	1	1	60.973	2	2	3	25	São Borja	Wheat	Pseudomonas sp.	Pseudomonas sp.
SB31	1	1	142.595	3	2	3	25	São Borja	Wheat	Pseudomonas sp.	Pseudomonas sp.
SB49	1	2	300.432	3	2	3	25	São Borja	Wheat	Pseudomonas sp.	Pseudomonas sp.
SB40	1	2	342.324	3	2	3	25	São Borja	Wheat	Pseudomonas sp.	Pseudomonas sp.
VA10	1	2	2.32432	1	1	3	26	Vacaria	Wheat	Pseudomonas sp.	Pseudomonas sp.
VA19	1	2	4.48649	1	1	3	26	Vacaria	Wheat	Pseudomonas sp.	Pseudomonas sp.
VA13	1	2	5.24324	1	1	3	26	Vacaria	Wheat	Pseudomonas sp.	Pseudomonas sp.
VA40	1	2	0.432432	1	2	3	26	Vacaria	Wheat	Pseudomonas sp.	Pseudomonas sp.
VA52	1	2	14.2162	2	2	3	26	Vacaria	Wheat	Pseudomonas sp.	Pseudomonas sp.
CM4	1	2	40.7027	2	1	3	27	Campina das Missões	Wheat	Pseudomonas sp.	Pseudomonas sp.
CM3	1	2	43.4054	2	1	3	27	Campina das Missões	Wheat	Pseudomonas sp.	Pseudomonas sp.
CM8	1	3	43.9459	2	1	3	27	Campina das Missões	Wheat	Pseudomonas sp.	Pseudomonas sp.
CM10	1	3	44.4865	2	1	3	27	Campina das Missões	Wheat	Pseudomonas sp.	Pseudomonas sp.
CM6	1	2	45.5676	2	1	3	27	Campina das Missões	Wheat	Pseudomonas sp.	Pseudomonas sp.
CM11	1	1	45.8378	2	1	3	27	Campina das Missões	Wheat	Pseudomonas sp.	Pseudomonas sp.
CM7	1	3	45.8378	2	1	3	27	Campina das Missões	Wheat	Pseudomonas sp.	Pseudomonas sp.
CM9	1	3	46.6486	2	1	3	27	Campina das Missões	Wheat	Pseudomonas sp.	Pseudomonas sp.
CM18	1	2	47.4595	2	1	3	27	Campina das Missões	Wheat	Pseudomonas sp.	Pseudomonas sp.
CM17	1	3	47.4595	2	1	3	27	Campina das Missões	Wheat	Pseudomonas sp.	Pseudomonas sp.
CM13	1	1	47.7297	2	1	3	27	Campina das Missões	Wheat	Pseudomonas sp.	Pseudomonas sp.
CM2	1	2	48	2	1	3	27	Campina das Missões	Wheat	Pseudomonas sp.	Pseudomonas sp.
CM12	1	1	50.7027	2	1	3	27	Campina das Missões	Wheat	Pseudomonas sp.	Pseudomonas sp.
CM15	1	2	51.5135	2	1	3	27	Campina das Missões	Wheat	Pseudomonas sp.	Pseudomonas sp.
CM19	1	2	51.7838	2	1	3	27	Campina das Missões	Wheat	Pseudomonas sp.	Pseudomonas sp.
CM19.1	1	2	51.7838	2	1	3	27	Campina das Missões	Wheat	Pseudomonas sp.	Pseudomonas sp.
CM16	1	3	57.1892	2	1	3	27	Campina das Missões	Wheat	Pseudomonas sp.	Pseudomonas sp.
CM6,1	1	3	84.4865	3	1	3	27	Campina das Missões	Wheat	Pseudomonas sp.	Pseudomonas sp.
CM38	1	2	42.5946	2	2	3	27	Campina das Missões	Wheat	Pseudomonas sp.	Pseudomonas sp.
CM36	1	1	46.3784	2	2	3	27	Campina das Missões	Wheat	Pseudomonas sp.	Pseudomonas sp.
CM39	1	1	119.622	3	2	3	27	Campina das Missões	Wheat	Pseudomonas sp.	Pseudomonas sp.
CM40	1	2	182.054	3	2	3	27	Campina das Missões	Wheat	Pseudomonas sp.	Pseudomonas sp.
GM9	1	1	52.3243	2	1	3	28	Guarani das Missões	Wheat	Pseudomonas sp.	Pseudomonas sp.
GM5	1	1	56.9189	2	1	3	28	Guarani das Missões	Wheat	Pseudomonas sp.	Pseudomonas sp.
GM16	1	1	73.9459	2	1	3	28	Guarani das Missões	Wheat	Pseudomonas sp.	Pseudomonas sp.
GM8	1	2	87.7297	3	1	3	28	Guarani das Missões	Wheat	Pseudomonas sp.	Pseudomonas sp.
GM4	1	2	89.8919	3	1	3	28	Guarani das Missões	Wheat	Pseudomonas sp.	Pseudomonas sp.
GM19	1	2	90.973	3	1	3	28	Guarani das Missões	Wheat	Pseudomonas sp.	Pseudomonas sp.
GM13	1	1	95.2973	3	1	3	28	Guarani das Missões	Wheat	Pseudomonas sp.	Pseudomonas sp.
GM20	1	1	100.703	3	1	3	28	Guarani das Missões	Wheat	Pseudomonas sp.	Pseudomonas sp.
GM48	1	1	48.8108	2	2	3	28	Guarani das Missões	Wheat	Pseudomonas sp.	Pseudomonas sp.
GM43	1	1	49.3514	2	2	3	28	Guarani das Missões	Wheat	Pseudomonas sp.	Pseudomonas sp.
GM39	1	1	52.8649	2	2	3	28	Guarani das Missões	Wheat	Pseudomonas sp.	Pseudomonas sp.
GM47	1	1	54.2162	2	2	3	28	Guarani das Missões	Wheat	Pseudomonas sp.	Pseudomonas sp.
GM40	1	1	55.8378	2	2	3	28	Guarani das Missões	Wheat	Pseudomonas sp.	Pseudomonas sp.
GM36	1	2	57.1892	2	2	3	28	Guarani das Missões	Wheat	Pseudomonas sp.	Pseudomonas sp.
GM31	1	2	57.7297	2	2	3	28	Guarani das Missões	Wheat	Pseudomonas sp.	Pseudomonas sp.
GM32	1	2	60.973	2	2	3	28	Guarani das Missões	Wheat	Pseudomonas sp.	Pseudomonas sp.
GM38	1	1	61.7838	2	2	3	28	Guarani das Missões	Wheat	Pseudomonas sp.	Pseudomonas sp.
GM49	1	1	69.6216	2	2	3	28	Guarani das Missões	Wheat	Pseudomonas sp.	Pseudomonas sp.
GM37	1	1	95.8378	3	2	3	28	Guarani das Missões	Wheat	Pseudomonas sp.	Pseudomonas sp.
GM35	1	2	97.7297	3	2	3	28	Guarani das Missões	Wheat	Pseudomonas sp.	Pseudomonas sp.
GM41	1	2	99.0811	3	2	3	28	Guarani das Missões	Wheat	Pseudomonas sp.	Pseudomonas sp.
GM44	1	1	122.595	3	2	3	28	Guarani das Missões	Wheat	Pseudomonas sp.	Pseudomonas sp.
BV7	1	2	2.27027	1	1	3	29	Boa Vista do Cadeado	Wheat	Pseudomonas sp.	Pseudomonas sp.
BV6	1	1	16.3784	2	1	3	29	Boa Vista do Cadeado	Wheat	Pseudomonas sp.	Pseudomonas sp.
BV3	1	1	18.8108	2	1	3	29	Boa Vista do Cadeado	Wheat	Pseudomonas sp.	Pseudomonas sp.
BV9	1	1	45.2973	2	1	3	29	Boa Vista do Cadeado	Wheat	Pseudomonas sp.	Pseudomonas sp.
BV12	1	1	122.595	3	1	3	29	Boa Vista do Cadeado	Wheat	Pseudomonas sp.	Pseudomonas sp.
BV32	1	3	27.4595	2	2	3	29	Boa Vista do Cadeado	Wheat	Pseudomonas sp.	Pseudomonas sp.
C37	1	1	0	1	2	1	5	São Francisco de Assis	Lupinus	Pseudomonas sp.	Pseudomonas sp.
C38	1	1	0	1	2	1	5	São Francisco de Assis	Lupinus	Pseudomonas sp.	Pseudomonas sp.
C41	1	1	0	1	2	1	6	São Francisco de Assis	Lupinus	Pseudomonas sp.	Pseudomonas sp.
C46	2	2	9.744	1	2	1	6	São Francisco de Assis	Lupinus	Pseudomonas sp.	Pseudomonas sp.
54Vac	1	1	26.3784	2	1	2	20	Vacaria	Sunflower	Pseudomonas sp.	Pseudomonas sp.
44Vac	1	3	5.83784	1	2	2	20	Vacaria	Sunflower	Pseudomonas sp.	Pseudomonas sp.
C342	2	2	0	1	1	2	13	São Francisco de Assis	Lupinus	Pseudomonas sp.	Pseudomonas sp.
C424	1	2	6.47915	1	1	2	14	São Francisco de Assis	Lupinus	Pseudomonas sp.	Pseudomonas sp.
C426	1	1	7.02083	1	1	2	15	São Francisco de Assis	Lupinus	Pseudomonas sp.	Pseudomonas sp.
C348	1	1	0	1	1	2	16	São Francisco de Assis	Lupinus	Pseudomonas sp.	Pseudomonas sp.
26	3		6.26569	1	1	2	22	Viamão	Maize	Pseudomonas sp.	Pseudomonas sp.
21	2	1	11.4435	2	1	2	22	Viamão	Maize	Pseudomonas sp.	Pseudomonas sp.
28	3		13.5879	2	1	2	22	Viamão	Maize	Pseudomonas sp.	Pseudomonas sp.
29	3		15.3661	2	1	2	22	Viamão	Maize	Pseudomonas sp.	Pseudomonas sp.
23	2	1	15.7845	2	1	2	22	Viamão	Maize	Pseudomonas sp.	Pseudomonas sp.
8	2		19.0272	2	1	2	22	Viamão	Maize	Pseudomonas sp.	Pseudomonas sp.
27	3		20.5962	2	1	2	22	Viamão	Maize	Pseudomonas sp.	Pseudomonas sp.
31	2		3.49372	1	2	2	22	Viamão	Maize	Pseudomonas sp.	Pseudomonas sp.
32	2		12.8556	2	2	2	22	Viamão	Maize	Pseudomonas sp.	Pseudomonas sp.
C104	2	2	7.177	1	2	2	10	São Francisco de Assis	Native grassland	Pseudomonas sp.	Pseudomonas sp.
C136	1	3	4.1364	1	2	2	12	São Francisco de Assis	Native grassland	Pseudomonas sp.	Pseudomonas sp.
C138	1	3	5.5649	1	2	2	12	São Francisco de Assis	Native grassland	Pseudomonas sp.	Pseudomonas sp.
P168	2	2	36.1081	2	2	3	37	Uruguaiana	Rice	Pseudomonas sp.	Pseudomonas sp.
51SB	1	1	0	1	1	3	34	São Borja	Sunflower	Pseudomonas sp.	Pseudomonas sp.
58SB	1	3	5.56757	1	1	3	34	São Borja	Sunflower	Pseudomonas sp.	Pseudomonas sp.
48SB	1	3	9.08108	1	2	3	34	São Borja	Sunflower	Pseudomonas sp.	Pseudomonas sp.
40SG	1	2	93.1351	3	1	3	35	São Gabriel	Sunflower	Pseudomonas sp.	Pseudomonas sp.
60SG	1	3	116.649	3	1	3	35	São Gabriel	Sunflower	Pseudomonas sp.	Pseudomonas sp.
48SG	1	3	24.4865	2	2	3	35	São Gabriel	Sunflower	Pseudomonas sp.	Pseudomonas sp.
27SG	1	3	29.0811	2	2	3	35	São Gabriel	Sunflower	Pseudomonas sp.	Pseudomonas sp.
42SG	1	2	29.8919	2	2	3	35	São Gabriel	Sunflower	Pseudomonas sp.	Pseudomonas sp.
46SG	1	3	33.1351	2	2	3	35	São Gabriel	Sunflower	Pseudomonas sp.	Pseudomonas sp.
44SG	1	3	37.7297	2	2	3	35	São Gabriel	Sunflower	Pseudomonas sp.	Pseudomonas sp.
6SG	3	2	75.8378	2	2	3	35	São Gabriel	Sunflower	Pseudomonas sp.	Pseudomonas sp.
26SG	1	3	96.1081	3	2	3	35	São Gabriel	Sunflower	Pseudomonas sp.	Pseudomonas sp.
49SG	1	2	141.243	3	2	3	35	São Gabriel	Sunflower	Pseudomonas sp.	Pseudomonas sp.
45SG	1	2	151.243	3	2	3	35	São Gabriel	Sunflower	Pseudomonas sp.	Pseudomonas sp.
60Vi	1	3	0	1	1	3	36	Viamão	Sunflower	Pseudomonas sp.	Pseudomonas sp.
151	2	1	10.3452	2	2	3	38	Júlio de Castilhos	Maize	Pseudomonas sp.	Pseudomonas sp.
J131	1	2	30.95	2	1	3	30	São Joaquim	Apple	Rahnella sp.	Rahnella sp.
J50	1	2	38.28	2	1	3	30	São Joaquim	Apple	Rahnella sp.	Rahnella sp.
J127	1	2	40.85	2	1	3	30	São Joaquim	Apple	Rahnella sp.	Rahnella sp.
J126	1	2	41.78	2	1	3	30	São Joaquim	Apple	Rahnella sp.	Rahnella sp.
J125	1	2	42.62	2	1	3	30	São Joaquim	Apple	Rahnella sp.	Rahnella sp.
J30	1	3	45.02	2	1	3	30	São Joaquim	Apple	Rahnella sp.	Rahnella sp.
J128	1	2	45.95	2	1	3	30	São Joaquim	Apple	Rahnella sp.	Rahnella sp.
J129	1	2	46.68	2	1	3	30	São Joaquim	Apple	Rahnella sp.	Rahnella sp.
J32	1	2	119.17	3	1	3	30	São Joaquim	Apple	Rahnella sp.	Rahnella sp.
J33	2	2	134.96	3	1	3	30	São Joaquim	Apple	Rahnella sp.	Rahnella sp.
J40	1	2	147.02	3	1	3	30	São Joaquim	Apple	Rahnella sp.	Rahnella sp.
J39	2	1	187.47	3	1	3	30	São Joaquim	Apple	Rahnella sp.	Rahnella sp.
J37	1	2	220.11	3	1	3	30	São Joaquim	Apple	Rahnella sp.	Rahnella sp.
J34	2	2	238.21	3	1	3	30	São Joaquim	Apple	Rahnella sp.	Rahnella sp.
J38	1	2	238.74	3	1	3	30	São Joaquim	Apple	Rahnella sp.	Rahnella sp.
J92	1	1	0	1	2	3	30	São Joaquim	Apple	Rahnella sp.	Rahnella sp.
J93	1	1	0	1	2	3	30	São Joaquim	Apple	Rahnella sp.	Rahnella sp.
J94	1	1	0	1	2	3	30	São Joaquim	Apple	Rahnella sp.	Rahnella sp.
J99	1	1	0	1	2	3	30	São Joaquim	Apple	Rahnella sp.	Rahnella sp.
J3	1	1	5.9884	1	2	3	30	São Joaquim	Apple	Rahnella sp.	Rahnella sp.
J112	1	2	12.21	2	2	3	30	São Joaquim	Apple	Rahnella sp.	Rahnella sp.
J10	1	3	12.55	2	2	3	30	São Joaquim	Apple	Rahnella sp.	Rahnella sp.
J6	1	1	15.21	2	2	3	30	São Joaquim	Apple	Rahnella sp.	Rahnella sp.
J101	1	2	20.02	2	2	3	30	São Joaquim	Apple	Rahnella sp.	Rahnella sp.
J13	1	2	21.25	2	2	3	30	São Joaquim	Apple	Rahnella sp.	Rahnella sp.
J98	1	3	26.27	2	2	3	30	São Joaquim	Apple	Rahnella sp.	Rahnella sp.
J97	1	2	27.93	2	2	3	30	São Joaquim	Apple	Rahnella sp.	Rahnella sp.
J11	1	2	38.28	2	2	3	30	São Joaquim	Apple	Rahnella sp.	Rahnella sp.
J100	1	2	38.97	2	2	3	30	São Joaquim	Apple	Rahnella sp.	Rahnella sp.
J9	1	3	77.48	2	2	3	30	São Joaquim	Apple	Rahnella sp.	Rahnella sp.
J18	2	2	158.2	3	2	3	30	São Joaquim	Apple	Rahnella sp.	Rahnella sp.
J7	1	2	165.83	3	2	3	30	São Joaquim	Apple	Rahnella sp.	Rahnella sp.
J4	2	2	168.66	3	2	3	30	São Joaquim	Apple	Rahnella sp.	Rahnella sp.
J15	3	2	170.44	3	2	3	30	São Joaquim	Apple	Rahnella sp.	Rahnella sp.
J14	3	2	173.98	3	2	3	30	São Joaquim	Apple	Rahnella sp.	Rahnella sp.
J1	2	2	179.49	3	2	3	30	São Joaquim	Apple	Rahnella sp.	Rahnella sp.
J2	2	2	192.791	3	2	3	30	São Joaquim	Apple	Rahnella sp.	Rahnella sp.
J5	3	2	206.63	3	2	3	30	São Joaquim	Apple	Rahnella sp.	Rahnella sp.
J12	2	2	245.48	3	2	3	30	São Joaquim	Apple	Rahnella sp.	Rahnella sp.
C407	1	3	6.47915	1	1	2	16	São Francisco de Assis	Lupinus	Raoultella sp.	Raoultella sp.
J142	1	2	22.93	2	1	3	30	São Joaquim	Apple	Raoultella sp.	Raoultella sp.
J143	1	2	25.23	2	1	3	30	São Joaquim	Apple	Raoultella sp.	Raoultella sp.
J148	1	2	25.54	2	1	3	30	São Joaquim	Apple	Raoultella sp.	Raoultella sp.
J150	1	2	39.91	2	1	3	30	São Joaquim	Apple	Raoultella sp.	Raoultella sp.
J91	1	2	15.23	2	2	3	30	São Joaquim	Apple	Raoultella sp.	Raoultella sp.
VA28	2	2	20.973	2	1	3	26	Vacaria	Wheat	Raoultella sp.	Raoultella sp.
R336	3	2	1.53659	1	1	1	7	Viamão	Rice	Cronobacter sp.	rare
R353	1	1	2.20732	1	1	1	7	Viamão	Rice	Bordetella sp.	rare
R334	3	3	2.26829	1	1	1	7	Viamão	Rice	Cronobacter sp.	rare
R331	2	3	2.5122	1	1	1	7	Viamão	Rice	Cronobacter sp.	rare
C42	1	1	0	1	2	1	6	São Francisco de Assis	Lupinus	Lysobacter sp.	rare
C43	1	1	0	1	2	1	6	São Francisco de Assis	Lupinus	Lysobacter sp.	rare
C4	3	1	7.747	1	2	1	1	São Francisco de Assis	Native grassland	Brevibacterium sp.	rare
C10	1	1	9.003	1	2	1	1	São Francisco de Assis	Native grassland	Flavobacterium sp.	rare
P80	1	2	0	1	1	2	8	Cachoeirinha	Rice	Unidentified	rare
P77	1	3	0	1	1	2	8	Cachoeirinha	Rice	Unidentified	rare
P70	2	2	0	1	1	2	8	Cachoeirinha	Rice	Unidentified	rare
P90	2	2	4.21622	1	1	2	8	Cachoeirinha	Rice	Unidentified	rare
P64	3	2	10.973	2	1	2	8	Cachoeirinha	Rice	Unidentified	rare
P75	1	1	11.2432	2	1	2	8	Cachoeirinha	Rice	Unidentified	rare
P71	1	2	109.081	3	1	2	8	Cachoeirinha	Rice	Unidentified	rare
P84	2	2	145.297	3	1	2	8	Cachoeirinha	Rice	Unidentified	rare
P86	1	2	173.135	3	1	2	8	Cachoeirinha	Rice	Unidentified	rare
P88	2	2	183.946	3	1	2	8	Cachoeirinha	Rice	Unidentified	rare
P69	2	2	236.378	3	1	2	8	Cachoeirinha	Rice	Unidentified	rare
P92	3	3	0	1	2	2	8	Cachoeirinha	Rice	Unidentified	rare
P95	3	3	0	1	2	2	8	Cachoeirinha	Rice	Unidentified	rare
P99	3	3	5.40541	1	2	2	8	Cachoeirinha	Rice	Unidentified	rare
P98	3	2	11.5135	2	2	2	8	Cachoeirinha	Rice	Unidentified	rare
P109	2	2	18	2	2	2	8	Cachoeirinha	Rice	Unidentified	rare
P112	2	3	21.5135	2	2	2	8	Cachoeirinha	Rice	Unidentified	rare
P93	3	2	36.1081	2	2	2	8	Cachoeirinha	Rice	Unidentified	rare
P97	2	2	148.811	3	2	2	8	Cachoeirinha	Rice	Unidentified	rare
P120	1	1	272.324	3	2	2	8	Cachoeirinha	Rice	Unidentified	rare
P23	1	1	0	1	1	2	8	Cachoeirinha	Rice	Unidentified	rare
P29	1	1	0	1	1	2	8	Cachoeirinha	Rice	Unidentified	rare
P16	1	2	14.3784	2	1	2	8	Cachoeirinha	Rice	Unidentified	rare
P15	1	2	18.2703	2	1	2	8	Cachoeirinha	Rice	Unidentified	rare
P30	1	2	19.3514	2	1	2	8	Cachoeirinha	Rice	Unidentified	rare
P6	1	2	22.0541	2	1	2	8	Cachoeirinha	Rice	Unidentified	rare
P24	2	2	23.6757	2	1	2	8	Cachoeirinha	Rice	Unidentified	rare
P14	1	2	35.027	2	1	2	8	Cachoeirinha	Rice	Unidentified	rare
P4	3	3	36.3784	2	1	2	8	Cachoeirinha	Rice	Unidentified	rare
P3	1	2	42.8649	2	1	2	8	Cachoeirinha	Rice	Unidentified	rare
P28	3	3	56.1081	2	1	2	8	Cachoeirinha	Rice	Unidentified	rare
P7	3	3	79.3514	2	1	2	8	Cachoeirinha	Rice	Unidentified	rare
P25	3	3	108.541	3	1	2	8	Cachoeirinha	Rice	Unidentified	rare
P19	1	1	150.973	3	1	2	8	Cachoeirinha	Rice	Unidentified	rare
P35	3	3	0	1	2	2	8	Cachoeirinha	Rice	Unidentified	rare
P32	3	2	10.7027	2	2	2	8	Cachoeirinha	Rice	Unidentified	rare
P46	3	2	11.5135	2	2	2	8	Cachoeirinha	Rice	Unidentified	rare
P38	2	2	12.5946	2	2	2	8	Cachoeirinha	Rice	Unidentified	rare
P31	3	2	13.1351	2	2	2	8	Cachoeirinha	Rice	Unidentified	rare
P52	3	2	16.9189	2	2	2	8	Cachoeirinha	Rice	Unidentified	rare
P60	1	1	35.2973	2	2	2	8	Cachoeirinha	Rice	Unidentified	rare
P37	3	3	106.378	3	2	2	8	Cachoeirinha	Rice	Unidentified	rare
P49	2	3	248.541	3	2	2	8	Cachoeirinha	Rice	Unidentified	rare
P47	1	1	335.297	3	2	2	8	Cachoeirinha	Rice	Unidentified	rare
R173	1	3	14.76	2	1	2	17	Cachoeirinha	Rice	Pseudacidovorax sp.	rare
R141	1	2	5.84	1	2	2	17	Cachoeirinha	Rice	Pseudacidovorax sp.	rare
R148	1	1	8	1	2	2	17	Cachoeirinha	Rice	Rhodococcus sp.	rare
R149	1	3	16.92	2	2	2	17	Cachoeirinha	Rice	Brevundimonas sp.	rare
R198	1	1	0	1	2	2	18	Santa Vitória do Palmar	Rice	Duganella sp.	rare
R199	1	1	0	1	2	2	18	Santa Vitória do Palmar	Rice	Duganella sp.	rare
52E	1	3	0	1	1	2	19	Encruzilhada do Sul	Sunflower	Unidentified	rare
47E	1	1	36.3784	2	2	2	19	Encruzilhada do Sul	Sunflower	Unidentified	rare
33Vac	1	1	13.4054	2	1	2	20	Vacaria	Sunflower	Moraxella sp.	rare
23Vac	1	1	0.432432	1	2	2	20	Vacaria	Sunflower	Asticcacaulis sp.	rare
C409	1	1	4.5446	1	1	2	16	São Francisco de Assis	Lupinus	Rhodanobacter sp.	rare
C240	1	3	4.3961	1	2	2	16	São Francisco de Assis	Lupinus	Aquitalea sp.	rare
C208	1	3	5.3701	1	2	2	16	São Francisco de Assis	Lupinus	Micrococcus sp.	rare
C245	1	2	5.5649	1	2	2	16	São Francisco de Assis	Lupinus	Aquitalea sp.	rare
4	1	1	0	1	1	2	22	Viamão	Maize	Unidentified	rare
16	1		9.14226	1	1	2	22	Viamão	Maize	Unidentified	rare
43	2	1	6.26569	1	2	2	22	Viamão	Maize	Unidentified	rare
207	1	1	0	1	1	2	23	Rio Grande	Maize	Unidentified	rare
210	3		15	2	1	2	23	Rio Grande	Maize	Unidentified	rare
196	2	1	16.3075	2	1	2	23	Rio Grande	Maize	Unidentified	rare
208	1		24.2573	2	1	2	23	Rio Grande	Maize	Unidentified	rare
200	1	1	130.272	3	1	2	23	Rio Grande	Maize	Unidentified	rare
202	1	1	130.272	3	1	2	23	Rio Grande	Maize	Unidentified	rare
193	2	1	130.272	3	1	2	23	Rio Grande	Maize	Unidentified	rare
198	2	1	130.272	3	1	2	23	Rio Grande	Maize	Unidentified	rare
223	2		6.5795	1	2	2	23	Rio Grande	Maize	Unidentified	rare
221	2		8.14854	1	2	2	23	Rio Grande	Maize	Unidentified	rare
227	2	1	9.45607	1	2	2	23	Rio Grande	Maize	Unidentified	rare
211	2	1	10.5021	2	2	2	23	Rio Grande	Maize	Unidentified	rare
236	1	1	15.7322	2	2	2	23	Rio Grande	Maize	Unidentified	rare
213	2	1	18.9226	2	2	2	23	Rio Grande	Maize	Unidentified	rare
230	2	1	20.2824	2	2	2	23	Rio Grande	Maize	Unidentified	rare
237	1	1	21.2238	2	2	2	23	Rio Grande	Maize	Unidentified	rare
240	1	1	24.4665	2	2	2	23	Rio Grande	Maize	Unidentified	rare
225	3	1	26.7155	2	2	2	23	Rio Grande	Maize	Unidentified	rare
235	1	1	79.4874	2	2	2	23	Rio Grande	Maize	Unidentified	rare
220	1	1	130.272	3	2	2	23	Rio Grande	Maize	Unidentified	rare
216	2	1	130.272	3	2	2	23	Rio Grande	Maize	Unidentified	rare
231	2		130.272	3	2	2	23	Rio Grande	Maize	Unidentified	rare
C105	1	3	9.231	1	2	2	10	São Francisco de Assis	Native grassland	Aquitalea sp.	rare
C106	1	1	11.57	2	2	2	10	São Francisco de Assis	Native grassland	Aquitalea sp.	rare
C99	1	1	30.342	2	2	2	10	São Francisco de Assis	Native grassland	Brevibacterium sp.	rare
C144	1	1	9.003	1	2	2	12	São Francisco de Assis	Native grassland	Brucella sp.	rare
C142	1	2	9.915	1	2	2	12	São Francisco de Assis	Native grassland	Lysobacter sp.	rare
C152	1	2	11.171	2	2	2	12	São Francisco de Assis	Native grassland	Brevundimonas sp.	rare
C143	1	1	11.57	2	2	2	12	São Francisco de Assis	Native grassland	Brucella sp.	rare
R44	1	1	0	1	1	3	33	Acegua	Rice	Unidentified	rare
R43	1	3	12.59	2	1	3	33	Acegua	Rice	Sphingobacterium sp.	rare
R42	1	3	30.43	2	1	3	33	Acegua	Rice	Brevundimonas sp.	rare
R14	1	1	29.08	2	2	3	33	Acegua	Rice	Devosia sp.	rare
P128	3	3	8.81081	1	1	3	33	Acegua	Rice	Unidentified	rare
P140	1	1	22.8649	2	1	3	33	Acegua	Rice	Unidentified	rare
P144	2	2	135.838	3	1	3	33	Acegua	Rice	Unidentified	rare
P154	1	1	0	1	2	3	33	Acegua	Rice	Unidentified	rare
P153	1	1	38.5405	2	2	3	33	Acegua	Rice	Unidentified	rare
P121	3	2	6.64865	1	1	3	37	Uruguaiana	Rice	Unidentified	rare
P122	3	2	14.7568	2	1	3	37	Uruguaiana	Rice	Unidentified	rare
P135	2	2	76.1081	2	1	3	37	Uruguaiana	Rice	Alcaligenaceae sp.	rare
P148	1	2	139.892	3	1	3	37	Uruguaiana	Rice	Unidentified	rare
P160	2	1	1.51351	1	2	3	37	Uruguaiana	Rice	Unidentified	rare
P162	1	3	78	2	2	3	37	Uruguaiana	Rice	Unidentified	rare
R292	1	1	19.9512	2	1	3	37	Uruguaiana	Rice	Massilia sp.	rare
R252	1	1	0	1	2	3	37	Uruguaiana	Rice	Ideonella sp.	rare
R259	1	1	11.8415	2	2	3	37	Uruguaiana	Rice	Pigmentiphaga sp.	rare
R257	1	1	12.8171	2	2	3	37	Uruguaiana	Rice	Caulobacter sp.	rare
R270	1	1	13.3659	2	2	3	37	Uruguaiana	Rice	Roseateles sp.	rare
55SB	1	1	63.4054	2	1	3	34	São Borja	Sunflower	Variovorax sp.	rare
42SB	1	1	0	1	2	3	34	São Borja	Sunflower	Variovorax sp.	rare
38Vi	1	3	0	1	1	3	36	Viamão	Sunflower	Unidentified	rare
30Vi	1	3	0	1	2	3	36	Viamão	Sunflower	Mitsuaria sp.	rare
46Vi	3	3	0	1	2	3	36	Viamão	Sunflower	Unidentified	rare
J121	1	1	0	1	1	3	30	São Joaquim	Apple	Unidentified	rare
J133	1	2	29.29	2	1	3	30	São Joaquim	Apple	Obesumbacterium sp.	rare
J123	1	2	40.43	2	1	3	30	São Joaquim	Apple	Unidentified	rare
J134	1	2	42.09	2	1	3	30	São Joaquim	Apple	Obesumbacterium sp.	rare
J124	1	2	44.39	2	1	3	30	São Joaquim	Apple	Unidentified	rare
J137	1	2	45.53	2	1	3	30	São Joaquim	Apple	Unidentified	rare
J52	1	2	89.72	3	1	3	30	São Joaquim	Apple	Marinobacterium sp.	rare
J118	3	2	12.83	2	2	3	30	São Joaquim	Apple	Unidentified	rare
J259	1	1	9.68	1	1	3	32	São Joaquim	Apple	Bordetella sp.	rare
J263	1	1	26.06	2	1	3	32	São Joaquim	Apple	Unidentified	rare
J182	3	1	7.17	1	2	3	32	São Joaquim	Apple	Erwinia sp.	rare
J181	3	3	9.05	1	2	3	32	São Joaquim	Apple	Erwinia sp.	rare
J183	3	2	10.21	2	2	3	32	São Joaquim	Apple	Erwinia sp.	rare
J204	1	2	17.09	2	2	3	32	São Joaquim	Apple	Kluyvera sp.	rare
J202	3	3	17.81	2	2	3	32	São Joaquim	Apple	Kluyvera sp.	rare
J214	1	2	21.2	2	2	3	32	São Joaquim	Apple	Kluyvera sp.	rare
143	1	1	8.04393	1	1	3	38	Júlio de Castilhos	Maize	Unidentified	rare
158	1	1	0	1	2	3	38	Júlio de Castilhos	Maize	Arthrobacter sp.	rare
164	1	1	6.6841	1	2	3	38	Júlio de Castilhos	Maize	Bosea sp.	rare
180	1	1	14.3201	2	2	3	38	Júlio de Castilhos	Maize	Arthrobacter sp.	rare
172	1	1	16.0983	2	2	3	38	Júlio de Castilhos	Maize	Unidentified	rare
153	3		18.0858	2	2	3	38	Júlio de Castilhos	Maize	Unidentified	rare
159	1	1	28.7552	2	2	3	38	Júlio de Castilhos	Maize	Arthrobacter sp.	rare
68	1	1	0	1	1	3	39	Vacaria	Maize	Unidentified	rare
85	1	1	47.3745	2	1	3	39	Vacaria	Maize	Unidentified	rare
99	2	1	4.59205	1	2	3	39	Vacaria	Maize	Unidentified	rare
96	1	1	41.3075	2	2	3	39	Vacaria	Maize	Unidentified	rare
257	1	1	0	1	1	3	40	Veranópolis	Maize	Unidentified	rare
252	1	1	0	1	1	3	40	Veranópolis	Maize	Unidentified	rare
264	1	1	17.0397	2	1	3	40	Veranópolis	Maize	Unidentified	rare
256	1	1	24.8326	2	1	3	40	Veranópolis	Maize	Unidentified	rare
267	1	1	25.8787	2	1	3	40	Veranópolis	Maize	Unidentified	rare
262	3	1	70.2301	2	1	3	40	Veranópolis	Maize	Unidentified	rare
258	1	1	80.3766	3	1	3	40	Veranópolis	Maize	Unidentified	rare
292	1	1	11.5481	2	2	3	40	Veranópolis	Maize	Unidentified	rare
282	1	1	15.4184	2	2	3	40	Veranópolis	Maize	Unidentified	rare
283	1	1	30.272	2	2	3	40	Veranópolis	Maize	Unidentified	rare
274	1	1	42.9289	2	2	3	40	Veranópolis	Maize	Unidentified	rare
273	1	1	109.142	3	2	3	40	Veranópolis	Maize	Unidentified	rare
295	1	1	119.864	3	2	3	40	Veranópolis	Maize	Unidentified	rare
299	1	1	130.272	3	2	3	40	Veranópolis	Maize	Unidentified	rare
J154	1	3	3.67	1	2	3	31	São Joaquim	Native grassland	Unidentified	rare
J173	1	3	10.54	2	2	3	31	São Joaquim	Native grassland	Unidentified	rare
J179	1	1	11.38	2	2	3	31	São Joaquim	Native grassland	Unidentified	rare
J172	1	3	14.6	2	2	3	31	São Joaquim	Native grassland	Unidentified	rare
J155	1	3	22.21	2	2	3	31	São Joaquim	Native grassland	Arthrobacter sp.	rare
J74	1	2	69.85	2	2	3	31	São Joaquim	Native grassland	Unidentified	rare
JC1	1	1	18	2	1	3	24	Júlio de Castilhos	Wheat	Variovorax sp.	rare
JC50	1	1	0.702703	1	2	3	24	Júlio de Castilhos	Wheat	Pedobacter sp.	rare
JC34	1	2	1.72973	1	2	3	24	Júlio de Castilhos	Wheat	Unidentified	rare
JC33	1	1	119.351	3	2	3	24	Júlio de Castilhos	Wheat	Unidentified	rare
SB16	1	2	13.6757	2	1	3	25	São Borja	Wheat	Unidentified	rare
SB25	1	2	125.568	3	1	3	25	São Borja	Wheat	Erwinia sp.	rare
SB51	1	2	2.24324	1	2	3	25	São Borja	Wheat	Unidentified	rare
SB46	1	1	116.378	3	2	3	25	São Borja	Wheat	Caulobacter sp.	rare
VA9	1	2	2.27027	1	1	3	26	Vacaria	Wheat	Unidentified	rare
VA26	2	2	8.81081	1	1	3	26	Vacaria	Wheat	Unidentified	rare
VA24	2	2	9.08108	1	1	3	26	Vacaria	Wheat	Unidentified	rare
VA23	2	2	11.5135	2	1	3	26	Vacaria	Wheat	Unidentified	rare
VA12	1	2	15.027	2	1	3	26	Vacaria	Wheat	Unidentified	rare
VA45	1	2	3.13514	1	2	3	26	Vacaria	Wheat	Unidentified	rare
VA38	1	1	5.56757	1	2	3	26	Vacaria	Wheat	Lysobacter sp.	rare
VA46	1	2	7.45946	1	2	3	26	Vacaria	Wheat	Unidentified	rare
VA43	1	2	20.1622	2	2	3	26	Vacaria	Wheat	Unidentified	rare
VA47	2	2	20.973	2	2	3	26	Vacaria	Wheat	Unidentified	rare
VA49	1	2	26.1081	2	2	3	26	Vacaria	Wheat	Unidentified	rare
CM37	1	1	41.5135	2	2	3	27	Campina das Missões	Wheat	Unidentified	rare
GM18	1	3	115.568	3	1	3	28	Guarani das Missões	Wheat	Unidentified	rare
GM40,1	1	1	50.4324	2	2	3	28	Guarani das Missões	Wheat	Unidentified	rare
GM45,1	2	3	66.6486	2	2	3	28	Guarani das Missões	Wheat	Unidentified	rare
BV36	1	3	185.838	3	2	3	29	Boa Vista do Cadeado	Wheat	Kluyvera sp.	rare
C301	2	1	0	1	1	1	2	São Francisco de Assis	Lupinus	Rhizobium sp.	Rhizobium sp.
C298	1	1	3.38387	1	1	1	2	São Francisco de Assis	Lupinus	Rhizobium sp.	Rhizobium sp.
C326	3	1	3.61084	1	1	1	2	São Francisco de Assis	Lupinus	Rhizobium sp.	Rhizobium sp.
C292	2	3	4.08031	1	1	1	2	São Francisco de Assis	Lupinus	Rhizobium sp.	Rhizobium sp.
C303	1	2	4.5446	1	1	1	2	São Francisco de Assis	Lupinus	Rhizobium sp.	Rhizobium sp.
C305	3	3	4.69937	1	1	1	2	São Francisco de Assis	Lupinus	Rhizobium sp.	Rhizobium sp.
C327	1	1	4.80998	1	1	1	2	São Francisco de Assis	Lupinus	Rhizobium sp.	Rhizobium sp.
C300	1	1	4.85413	1	1	1	2	São Francisco de Assis	Lupinus	Rhizobium sp.	Rhizobium sp.
C304	1	3	5.00889	1	1	1	2	São Francisco de Assis	Lupinus	Rhizobium sp.	Rhizobium sp.
C297	1	1	5.62795	1	1	1	2	São Francisco de Assis	Lupinus	Rhizobium sp.	Rhizobium sp.
C319	2	1	7.83639	1	1	1	2	São Francisco de Assis	Lupinus	Rhizobium sp.	Rhizobium sp.
C310	1	1	15.3781	2	1	1	2	São Francisco de Assis	Lupinus	Rhizobium sp.	Rhizobium sp.
C299	1	2	17.8543	2	1	1	2	São Francisco de Assis	Lupinus	Rhizobium sp.	Rhizobium sp.
C317	1	1	19.7115	2	1	1	2	São Francisco de Assis	Lupinus	Rhizobium sp.	Rhizobium sp.
C311	1	1	20.7174	2	1	1	2	São Francisco de Assis	Lupinus	Rhizobium sp.	Rhizobium sp.
C282	1	1	24.0449	2	1	1	2	São Francisco de Assis	Lupinus	Rhizobium sp.	Rhizobium sp.
C322	1	1	53.2896	2	1	1	2	São Francisco de Assis	Lupinus	Rhizobium sp.	Rhizobium sp.
C325	1	1	85.438	3	1	1	2	São Francisco de Assis	Lupinus	Rhizobium sp.	Rhizobium sp.
R176	1	3	33.68	2	1	2	17	Cachoeirinha	Rice	Rhizobium sp.	Rhizobium sp.
R236	1	2	25.3	2	1	2	18	Santa Vitória do Palmar	Rice	Rhizobium sp.	Rhizobium sp.
43E	1	2	0	1	2	2	19	Encruzilhada do Sul	Sunflower	Rhizobium sp.	Rhizobium sp.
1E	1	3	0	1	2	2	19	Encruzilhada do Sul	Sunflower	Rhizobium sp.	Rhizobium sp.
4E	1	3	0	1	2	2	19	Encruzilhada do Sul	Sunflower	Rhizobium sp.	Rhizobium sp.
6E	1	3	0	1	2	2	19	Encruzilhada do Sul	Sunflower	Rhizobium sp.	Rhizobium sp.
46E	1	3	0.162162	1	2	2	19	Encruzilhada do Sul	Sunflower	Rhizobium sp.	Rhizobium sp.
45E	1	2	1.78378	1	2	2	19	Encruzilhada do Sul	Sunflower	Rhizobium sp.	Rhizobium sp.
2E	1	3	3.13514	1	2	2	19	Encruzilhada do Sul	Sunflower	Rhizobium sp.	Rhizobium sp.
5E	1	3	3.13514	1	2	2	19	Encruzilhada do Sul	Sunflower	Rhizobium sp.	Rhizobium sp.
50E	1	3	8.81081	1	2	2	19	Encruzilhada do Sul	Sunflower	Rhizobium sp.	Rhizobium sp.
48E	1	2	10.973	2	2	2	19	Encruzilhada do Sul	Sunflower	Rhizobium sp.	Rhizobium sp.
47Vac	1	3	0	1	2	2	20	Vacaria	Sunflower	Rhizobium sp.	Rhizobium sp.
C375	1	1	0	1	1	2	13	São Francisco de Assis	Lupinus	Rhizobium sp.	Rhizobium sp.
C356	1	1	4.82333	1	1	2	13	São Francisco de Assis	Lupinus	Rhizobium sp.	Rhizobium sp.
C415	1	1	17.0031	2	1	2	13	São Francisco de Assis	Lupinus	Rhizobium sp.	Rhizobium sp.
C412	1	1	3.92555	1	1	2	14	São Francisco de Assis	Lupinus	Rhizobium sp.	Rhizobium sp.
C387	1	1	5.11445	1	1	2	14	São Francisco de Assis	Lupinus	Rhizobium sp.	Rhizobium sp.
C411	1	1	20.0984	2	1	2	14	São Francisco de Assis	Lupinus	Rhizobium sp.	Rhizobium sp.
C440	1	1	4.2662	1	1	2	15	São Francisco de Assis	Lupinus	Rhizobium sp.	Rhizobium sp.
C381	1	1	5.36079	1	1	2	15	São Francisco de Assis	Lupinus	Rhizobium sp.	Rhizobium sp.
C383	1	1	4.71136	1	1	2	16	São Francisco de Assis	Lupinus	Rhizobium sp.	Rhizobium sp.
C386	1	1	6.68203	1	1	2	16	São Francisco de Assis	Lupinus	Rhizobium sp.	Rhizobium sp.
C192	1	3	8.3571	1	2	2	16	São Francisco de Assis	Lupinus	Rhizobium sp.	Rhizobium sp.
C103	1	1	7.804	1	2	2	10	São Francisco de Assis	Native grassland	Rhizobium sp.	Rhizobium sp.
C111	1	1	8.318	1	2	2	10	São Francisco de Assis	Native grassland	Rhizobium sp.	Rhizobium sp.
C108	1	2	8.945	1	2	2	10	São Francisco de Assis	Native grassland	Rhizobium sp.	Rhizobium sp.
C107	1	1	9.003	1	2	2	10	São Francisco de Assis	Native grassland	Rhizobium sp.	Rhizobium sp.
C151	1	1	6.549	1	2	2	12	São Francisco de Assis	Native grassland	Rhizobium sp.	Rhizobium sp.
C148	1	2	8.432	1	2	2	12	São Francisco de Assis	Native grassland	Rhizobium sp.	Rhizobium sp.
C146	3	1	8.774	1	2	2	12	São Francisco de Assis	Native grassland	Rhizobium sp.	Rhizobium sp.
R50	1	3	16.65	2	1	3	33	Acegua	Rice	Rhizobium sp.	Rhizobium sp.
R56	1	2	30.7	2	1	3	33	Acegua	Rice	Rhizobium sp.	Rhizobium sp.
R10	1	3	34.49	2	2	3	33	Acegua	Rice	Rhizobium sp.	Rhizobium sp.
R286	1	1	35.1341	2	1	3	37	Uruguaiana	Rice	Rhizobium sp.	Rhizobium sp.
R294	1	1	36.5366	2	1	3	37	Uruguaiana	Rice	Rhizobium sp.	Rhizobium sp.
R293	1	1	40.439	2	1	3	37	Uruguaiana	Rice	Rhizobium sp.	Rhizobium sp.
R289	2	1	44.6463	2	1	3	37	Uruguaiana	Rice	Rhizobium sp.	Rhizobium sp.
R296	1	1	52.1463	2	1	3	37	Uruguaiana	Rice	Rhizobium sp.	Rhizobium sp.
37SB	1	1	0	1	1	3	34	São Borja	Sunflower	Rhizobium sp.	Rhizobium sp.
J57	1	2	8.12	1	1	3	30	São Joaquim	Apple	Rhizobium sp.	Rhizobium sp.
J55	1	2	32.42	2	1	3	30	São Joaquim	Apple	Rhizobium sp.	Rhizobium sp.
J59	1	2	40.94	2	1	3	30	São Joaquim	Apple	Rhizobium sp.	Rhizobium sp.
J60	1	2	50.34	2	1	3	30	São Joaquim	Apple	Rhizobium sp.	Rhizobium sp.
J25	1	2	78.19	2	2	3	30	São Joaquim	Apple	Rhizobium sp.	Rhizobium sp.
JC20	1	2	6.91892	1	1	3	24	Júlio de Castilhos	Wheat	Rhizobium sp.	Rhizobium sp.
JC14	1	1	24.4865	2	1	3	24	Júlio de Castilhos	Wheat	Rhizobium sp.	Rhizobium sp.
JC6	1	2	45.2973	2	1	3	24	Júlio de Castilhos	Wheat	Rhizobium sp.	Rhizobium sp.
JC3	1	2	47.7297	2	1	3	24	Júlio de Castilhos	Wheat	Rhizobium sp.	Rhizobium sp.
JC5	1	2	112.595	3	1	3	24	Júlio de Castilhos	Wheat	Rhizobium sp.	Rhizobium sp.
JC8	1	2	373.135	3	1	3	24	Júlio de Castilhos	Wheat	Rhizobium sp.	Rhizobium sp.
JC39	1	1	28.2703	2	2	3	24	Júlio de Castilhos	Wheat	Rhizobium sp.	Rhizobium sp.
JC36	1	1	29.3514	2	2	3	24	Júlio de Castilhos	Wheat	Rhizobium sp.	Rhizobium sp.
JC37	1	1	48.8108	2	2	3	24	Júlio de Castilhos	Wheat	Rhizobium sp.	Rhizobium sp.
JC35	1	1	66.6486	2	2	3	24	Júlio de Castilhos	Wheat	Rhizobium sp.	Rhizobium sp.
SB5	1	1	3.40541	1	1	3	25	São Borja	Wheat	Rhizobium sp.	Rhizobium sp.
SB11	1	2	14.2162	2	1	3	25	São Borja	Wheat	Rhizobium sp.	Rhizobium sp.
SB14	1	1	21.7838	2	1	3	25	São Borja	Wheat	Rhizobium sp.	Rhizobium sp.
SB12	1	2	29.8919	2	1	3	25	São Borja	Wheat	Rhizobium sp.	Rhizobium sp.
SB2	1	1	141.784	3	1	3	25	São Borja	Wheat	Rhizobium sp.	Rhizobium sp.
SB37	1	2	11.5135	2	2	3	25	São Borja	Wheat	Rhizobium sp.	Rhizobium sp.
SB34	1	1	53.6757	2	2	3	25	São Borja	Wheat	Rhizobium sp.	Rhizobium sp.
SB36	1	1	59.8919	2	2	3	25	São Borja	Wheat	Rhizobium sp.	Rhizobium sp.
SB33	1	1	79.3514	2	2	3	25	São Borja	Wheat	Rhizobium sp.	Rhizobium sp.
SB39	1	1	111.514	3	2	3	25	São Borja	Wheat	Rhizobium sp.	Rhizobium sp.
[truncated: 212 more rows]
