# Supplementary material for: A Model to Explain Plant Growth Promotion Traits: A Multivariate Analysis of 2,211 Bacterial Isolates
Source: PLoS One. 2014 Dec 26;9(12):e116020. doi: 10.1371/journal.pone.0116020 (PMC4277451; doi:10.1371/journal.pone.0116020)
Supplement: S2 Table — Chemical characteristics of all soils analyzed in this study. (XLSX) [file pone.0116020.s008.xlsx]

## Sheet: Table S2 soil chemichal analy.
Code in PCA plot	P	K	clay content	Organic Matter	pH	1=poor soil, 2= average soil, 3=rich soil	Geographical location
1	4.6	8	10	0.2	4.8	1	São Francisco de Assis
2	2.2	8	9	0.3	4.8	1	São Francisco de Assis
3	1.6	28	13	0.7	4.8	1	São Francisco de Assis
4	3	14	13	0.2	4.6	1	São Francisco de Assis
5	2.2	18	13	0.2	4.6	1	São Francisco de Assis
6	1.6	28	12	0.5	4.5	1	São Francisco de Assis
7	3.2	15	8	1.1	5.2	1	Viamão
8	4.8	22	21	2.6	5	2	Cachoeirinha
9	1.4	64	10	0.2	6.4	2	São Francisco de Assis
10	1.6	55	9	0.8	5.9	2	São Francisco de Assis
11	17.9	61	10	1.5	6.5	2	São Francisco de Assis
12	26.1	43.6	14	1.8	5.9	2	São Francisco de Assis
13	23.9	60	16	1.2	5.8	2	São Francisco de Assis
14	16	117	26	1.1	5.3	2	São Francisco de Assis
15	14.1	70	15	1.1	5.7	2	São Francisco de Assis
16	28	49	16	0.5	5.4	2	São Francisco de Assis
17	10.8	41	29	1.9	5.2	2	Cachoeirinha
18	10.8	77	19	2.6	5.8	2	Santa Vitória do Palmar
19	1.6	71	25	2.1	5.2	2	Encruzilhada do Sul
20	5.8	121	19	1.3	5.4	2	Vacaria
21	0.1	46	22	1.8	5	2	Arroio Grande
22	22.2	80	19	2.8	4.8	2	Viamão
23	167.2	62	5	1	4.5	2	Rio Grande
24	24,3	166	38	3	5,1	3	Júlio de Castilhos
25	13.5	158	26	4.8	5.3	3	São Borja
26	6,5	151,3	42,9	5,6	6,0	3	Vacaria
27	18,9	167	36	2,3	5,4	3	Campina das Missões
28	27,2	148	37	3,7	5,8	3	Guarani das Missões
29	9,6	86	61	2,8	5,5	3	Boa Vista do Cadeado
30	100	400	13	8.8	6.5	3	São Joaquim
31	4.2	196	17	7.4	4.9	3	São Joaquim
32	8.9	331	61	3.8	5.3	3	São Joaquim
33	12.6	113	20	3.2	6.1	3	Acegua
34	4.1	73	26	4.8	5.3	3	São Borja
35	24	203	28	3.1	5.6	3	São Gabriel
36	12	149	64	5.6	6.5	3	Viamão
37	0.9	70	29	3.5	5.5	3	Uruguaiana
38	10.8	440	48	2.9	5.3	3	Júlio de Castilhos
39	4	68	64	5.6	6.5	3	Vacaria
40	8.2	170	56	3	7	3	Veranópolis
