# Supplementary material for: A Model to Explain Plant Growth Promotion Traits: A Multivariate Analysis of 2,211 Bacterial Isolates
Source: PLoS One. 2014 Dec 26;9(12):e116020. doi: 10.1371/journal.pone.0116020 (PMC4277451; doi:10.1371/journal.pone.0116020)
Supplement: S3 Table — Details of all statistical tests used in this study. Includes p values, sample sizes, false discovery rate, degrees of freedom, names of the tests, and the figures where they are shown in the paper. (XLSX) [file pone.0116020.s009.xlsx]

## Sheet: Table S3 statistical details
Test number	Figure	Variable	Factor	p value	test used	sample size	degrees of freedom	10% FDR correction (1= considerd significant)
1	Fig3	ICs	Phos	3.82187e-09	Kruskal-Wallis	2211	2	1
2	Fig3	ICs	Sid	7.50134e-09	Kruskal-Wallis	2211	2	1
3	Fig3	ICs	Soils	8.38402e-65	Kruskal-Wallis	1977	2	1
4	Fig4	Phos	Sid	3.4e-14	Chi-square	2211	4	1
5	Fig4	Phos	Soils	1.5e-11	Chi-square	2211	4	1
6	Fig4	Sid	Soils	1.06153e-17	Chi-square	2211	4	1
7	Fig5	ICs	Average soil	0.004991	Mann-Whitney	675	673	1
8	Fig5	ICs	Poor soil	0.019919	Mann-Whitney	197	195	1
9	Fig5	ICs	Rich soil	0.020046	Mann-Whitney	1105	1103	1
10	Fig6	Phos	Average soil	0.016	Chi-square	812	2	1
11	Fig6	Phos	Poor soil	0.986	Chi-square	221	2	0
12	Fig6	Phos	Rich soil	0.0001	Chi-square	1178	2	1
13	Fig6	Sid	Average soil	0.0021	Chi-square	771	2	1
14	Fig6	Sid	Poor soil	0.112	Chi-square	221	2	0
15	Fig6	Sid	Rich soil	0.0027	Chi-square	1120	2	1
16	Fig7	Genera	ICs	1.17772e-78	Chi-square	2211	78	1
17	Fig7	Genera	Niche on average soil	1.12682e-13	Chi-square	812	33	1
18	Fig7	Genera	Niche on poor soil	1.02704e-07	Chi-square	221	18	1
19	Fig7	Genera	Niche on rich soil	3.29969e-16	Chi-square	1178	39	1
20	Fig7	Genera	Phos	1.55733e-11	Chi-square	2211	78	1
21	Fig7	Genera	Sid	3.43681e-14	Chi-square	2211	78	1
22	Fig7	Genera	Soils	2.4e-46	Chi-square	2211	78	1
23	Fig8	ICs of Achromobacter	Soils	0.275361	Chi-square	31	4	0
24	Fig8	ICs of Acinetobacter	Soils	0.314685	Chi-square	13	2	0
25	Fig8	ICs of Agrobacterium	Soils	0.151747	Chi-square	47	2	0
26	Fig8	ICs of Azospirillum	Soils	2.95138e-05	Chi-square	31	2	1
27	Fig8	ICs of Azorhizobium	Soils	0.2	Chi-square	5	1	0
28	Fig8	ICs of Bacillus	Soils	0.924476	Chi-square	16	4	0
29	Fig8	ICs of Burkholderia	Soils	5.48479e-17	Chi-square	554	4	1
30	Fig8	ICs of Cedecea	Soils	6.15051e-05	Chi-square	47	4	1
31	Fig8	ICs of Citrobacter	Soils	0.938889	Chi-square	25	4	0
32	Fig8	ICs of Dyella	Soils	0.142857	Chi-square	7	1	0
33	Fig8	ICs of Enterobacter	Soils	9.50293e-08	Chi-square	329	4	1
34	Fig8	ICs of Escherichia	Soils	1	Chi-square	6	2	0
35	Fig8	ICs of Herbaspirillum	Soils	0.0201686	Chi-square	25	4	1
36	Fig8	ICs of Sphingobium	Soils	0.333333	Chi-square	9	1	0
37	Fig8	ICs of Sphingomonas	Soils	0.25	Chi-square	10	2	0
38	Fig8	ICs of Klebsiella	Soils	0.00748215	Chi-square	117	4	1
39	Fig8	ICs of Leclercia	Soils	6.77901e-07	Chi-square	39	4	1
40	Fig8	ICs of Leifsonia	Soils	1	Chi-square	5	1	0
41	Fig8	ICs of Microbacterium	Soils	0.522727	Chi-square	12	1	0
42	Fig8	ICs of Novosphingobium	Soils	1	Chi-square	5	1	0
43	Fig8	ICs of Ochrobactrum	Soils	0.2	Chi-square	5	1	0
44	Fig8	ICs of Paenibacillus	Soils	1	Chi-square	6	1	0
45	Fig8	ICs of Pantoea	Soils	0.155842	Chi-square	45	4	0
46	Fig8	ICs of Pseudomonas	Soils	1.85198e-12	Chi-square	243	4	1
47	Fig8	ICs of Raoultella	Soils	0.142857	Chi-square	7	1	0
48	Fig8	ICs of rare	Soils	0.00113009	Chi-square	194	4	1
49	Fig8	ICs of Rhizobium	Soils	3.57431e-08	Chi-square	106	4	1
50	Fig8	ICs of Salmonella	Soils	0.164286	Chi-square	8	4	0
51	Fig8	ICs of Serratia	Soils	0.0434834	Chi-square	37	4	0
52	Fig8	ICs of Shigella	Soils	1	Chi-square	6	2	0
53	Fig8	ICs of Staphylococcus	Soils	0.15	Chi-square	6	4	0
54	Fig8	ICs of Stenotrophomonas	Soils	0.00253029	Chi-square	104	4	1
55	Fig8	ICs of Xanthomonas	Soils	0.166667	Chi-square	9	1	0
56	Fig8	Phos of Achromobacter	Soils	1	Chi-square	31	4	0
57	Fig8	Phos of Acinetobacter	Soils	0.51049	Chi-square	13	2	0
58	Fig8	Phos of Agrobacterium	Soils	0.244919	Chi-square	47	2	0
59	Fig8	Phos of Azospirillum	Soils	1	Chi-square	31	1	0
60	Fig8	Phos of Azorhizobium	Soils	0.2	Chi-square	5	4	0
61	Fig8	Phos of Bacillus	Soils	0.773427	Chi-square	16	4	0
62	Fig8	Phos of Burkholderia	Soils	0.000489172	Chi-square	554	4	1
63	Fig8	Phos of Cedecea	Soils	0.00668819	Chi-square	47	4	1
64	Fig8	Phos of Citrobacter	Soils	0.094018	Chi-square	25	4	0
65	Fig8	Phos of Enterobacter	Soils	0.50507	Chi-square	329	4	0
66	Fig8	Phos of Escherichia	Soils	1	Chi-square	6	1	0
67	Fig8	Phos of Sphingobium	Soils	1	Chi-square	9	1	0
68	Fig8	Phos of Sphingomonas	Soils	1	Chi-square	10	1	0
69	Fig8	Phos of Klebsiella	Soils	7.88935e-07	Chi-square	117	4	1
70	Fig8	Phos of Leclercia	Soils	0.546559	Chi-square	39	2	0
71	Fig8	Phos of Microbacterium	Soils	1	Chi-square	12	1	0
72	Fig8	Phos of Paenibacillus	Soils	1	Chi-square	6	4	0
73	Fig8	Phos of Pandoraea	Soils	1	Chi-square	18	4	0
74	Fig8	Phos of Pantoea	Soils	0.019164	Chi-square	45	4	1
75	Fig8	Phos of Pseudomonas	Soils	0.00594558	Chi-square	243	4	1
76	Fig8	Phos of Raoultella	Soils	1	Chi-square	7	1	0
77	Fig8	Phos of rare	Soils	0.00336906	Chi-square	194	4	1
78	Fig8	Phos of Rhizobium	Soils	0.0626499	Chi-square	106	4	0
79	Fig8	Phos of Salmonella	Soils	0.571429	Chi-square	8	2	0
80	Fig8	Phos of Serratia	Soils	0.461701	Chi-square	37	4	0
81	Fig8	Phos of Staphylococcus	Soils	1	Chi-square	6	4	0
82	Fig8	Phos of Stenotrophomonas	Soils	0.391887	Chi-square	104	4	0
83	Fig8	Phos of Xanthomonas	Soils	0.166667	Chi-square	9	4	0
84	Fig8	Sid of Achromobacter	Soils	1	Chi-square	28	4	0
85	Fig8	Sid of Acinetobacter	Soils	0.5	Chi-square	9	1	0
86	Fig8	Sid of Agrobacterium	Soils	0.449851	Chi-square	47	2	0
87	Fig8	Sid of Azospirillum	Soils	0.00526578	Chi-square	31	2	1
88	Fig8	Sid of Bacillus	Soils	0.311888	Chi-square	16	4	0
89	Fig8	Sid of Burkholderia	Soils	0.00662994	Chi-square	521	4	1
90	Fig8	Sid of Cedecea	Soils	0.688556	Chi-square	47	4	0
91	Fig8	Sid of Citrobacter	Soils	0.778638	Chi-square	21	4	0
92	Fig8	Sid of Dyella	Soils	1	Chi-square	7	2	0
93	Fig8	Sid of Enterobacter	Soils	0.000202593	Chi-square	313	4	1
94	Fig8	Sid of Escherichia	Soils	1	Chi-square	6	2	0
95	Fig8	Sid of Herbaspirillum	Soils	0.175622	Chi-square	24	4	0
96	Fig8	Sid of Sphingobium	Soils	1	Chi-square	9	1	0
97	Fig8	Sid of Sphingomonas	Soils	0.533333	Chi-square	10	2	0
98	Fig8	Sid of Klebsiella	Soils	5.85257e-05	Chi-square	106	4	1
99	Fig8	Sid of Leclercia	Soils	0.129013	Chi-square	39	4	0
100	Fig8	Sid of Leifsonia	Soils	1	Chi-square	5	2	0
101	Fig8	Sid of Microbacterium	Soils	1	Chi-square	11	1	0
102	Fig8	Sid of Novosphingobium	Soils	0.4	Chi-square	5	1	0
103	Fig8	Sid of Ochrobactrum	Soils	1	Chi-square	5	1	0
104	Fig8	Sid of Paenibacillus	Soils	0.2	Chi-square	5	2	0
105	Fig8	Sid of Pandoraea	Soils	0.188434	Chi-square	18	4	0
106	Fig8	Sid of Pantoea	Soils	0.720209	Chi-square	42	4	0
107	Fig8	Sid of Pseudomonas	Soils	0.000462478	Chi-square	231	4	1
108	Fig8	Sid of Raoultella	Soils	0.142857	Chi-square	7	1	0
109	Fig8	Sid of rares	Soils	0.650316	Chi-square	187	4	0
110	Fig8	Sid of Rhizobium	Soils	0.00882356	Chi-square	105	4	1
111	Fig8	Sid of Salmonella	Soils	0.571429	Chi-square	8	2	0
112	Fig8	Sid of Serratia	Soils	0.186222	Chi-square	33	4	0
113	Fig8	Sid of Shigella	Soils	0.333333	Chi-square	6	2	0
114	Fig8	Sid of Staphylococcus	Soils	0.6	Chi-square	6	4	0
115	Fig8	Sid of Stenotrophomonas	Soils	0.127465	Chi-square	98	4	0
116	FigS1	soil Potassium	Soils	6.901e-12	ANOVA	40	2	1
117	FigS1	Soil Clay content	Soils	3.513e-07	ANOVA	40	2	1
118	FigS1	Soil Organic matter	Soils	7.445e-11	ANOVA	40	2	1
119	FigS1	Soil pH	Soils	0.0004734	ANOVA	40	2	1
120	FigS1	soil Phosphate	Soils	0.0178	Kruskal-Wallis	40	2	1
